# Supplementary material for: Exploring Cultural Differences in the Recognition of the Self-Conscious Emotions
Source: PLoS One. 2015 Aug 26;10(8):e0136411. doi: 10.1371/journal.pone.0136411 (PMC4550404; doi:10.1371/journal.pone.0136411)
Supplement: S1 Syntax — SPSS syntax file for Study 1. (SPS) [file pone.0136411.s004.sps]

***STUDY 1: KOREAN DATA***

******Step 1: Recoding each variable into a dichotomous variable, where the correct answer is coded as 1, and an incorrect answer is coded as 0.
*********Self-conscious emotions of pride, embarrassment, and shame.
RECODE 
    Photo_03_Pride_Male_African 
    Photo_04_Pride_Female_Caucasian 
    Photo_10_Pride_Female_African
    Photo_17_Pride_Male_Caucasian 
    Photo_23_Pride_Male_Caucasian 
    Photo_29_Pride_Female_Caucasian
    Photo_34_Pride_Female_African 
    Photo_40_Pride_Male_African 
    (8=1)(9=1)  (MISSING=Copy) (ELSE=0) INTO
    Photo_03_Pride_Male_African_d 
    Photo_04_Pride_Female_Caucasian_d 
    Photo_10_Pride_Female_African_d
    Photo_17_Pride_Male_Caucasian_d 
    Photo_23_Pride_Male_Caucasian_d 
    Photo_29_Pride_Female_Caucasian_d
    Photo_34_Pride_Female_African_d 
    Photo_40_Pride_Male_African_d.
EXECUTE.
************Note: The 1 denotes when the word "buggeureoum" was not counted as correct, and the 2 denotes when it is counted as correct.
RECODE 
    Photo_19_Embarrassment_Female_Caucasian_1 
    Photo_31_Embarrassment_Male_African_1
    Photo_33_Embarrassment_Male_African_1 
    Photo_35_Embarrassment_Male_Caucasian_1
    Photo_37_Embarrassment_Female_Caucasian_1 
    Photo_46_Embarrassment_Male_Caucasian_1
    Photo_47_Embarrassment_Female_African_1 
    (4=1) (MISSING=Copy) (ELSE=0) INTO
    Photo_19_Embarrassment_Female_Caucasian_d_1 
    Photo_31_Embarrassment_Male_African_d_1
    Photo_33_Embarrassment_Male_African_d_1 
    Photo_35_Embarrassment_Male_Caucasian_d_1
    Photo_37_Embarrassment_Female_Caucasian_d_1 
    Photo_46_Embarrassment_Male_Caucasian_d_1
    Photo_47_Embarrassment_Female_African_d_1.
EXECUTE.
RECODE 
    Photo_19_Embarrassment_Female_Caucasian_2 
    Photo_31_Embarrassment_Male_African_2
    Photo_33_Embarrassment_Male_African_2 
    Photo_35_Embarrassment_Male_Caucasian_2
    Photo_37_Embarrassment_Female_Caucasian_2 
    Photo_46_Embarrassment_Male_Caucasian_2
    Photo_47_Embarrassment_Female_African_2 
    (4=1) (MISSING=Copy) (ELSE=0) INTO
    Photo_19_Embarrassment_Female_Caucasian_d_2 
    Photo_31_Embarrassment_Male_African_d_2
    Photo_33_Embarrassment_Male_African_d_2 
    Photo_35_Embarrassment_Male_Caucasian_d_2
    Photo_37_Embarrassment_Female_Caucasian_d_2 
    Photo_46_Embarrassment_Male_Caucasian_d_2
    Photo_47_Embarrassment_Female_African_d_2.
EXECUTE.
RECODE 
    Photo_06_Shame_Male_Caucasian 
    Photo_28_Shame_Male_African 
    Photo_30_Shame_Female_Caucasian 
    Photo_32_Shame_Female_African 
    (6=1) (MISSING=Copy) (ELSE=0) INTO
    Photo_06_Shame_Male_Caucasian_d 
    Photo_28_Shame_Male_African_d
    Photo_30_Shame_Female_Caucasian_d 
    Photo_32_Shame_Female_African_d.
EXECUTE.
*********Basic emotions of happiness, surprise, sadness, anger, disgust, and fear.
RECODE 
    Photo_07_Happiness_Male_African 
    Photo_12_Happiness_Male_Caucasian 
    Photo_16_Happiness_Female_Caucasian 
    Photo_39_Happiness_Female_African 
    (7=1) (MISSING=Copy) (ELSE=0) INTO
    Photo_07_Happiness_Male_African_d 
    Photo_12_Happiness_Male_Caucasian_d 
    Photo_16_Happiness_Female_Caucasian_d 
    Photo_39_Happiness_Female_African_d.
EXECUTE.
RECODE 
    Photo_02_Surprise_Male_Caucasian 
    Photo_08_Surprise_Female_Caucasian 
    Photo_36_Surprise_Male_African 
    Photo_38_Surprise_Female_African 
    (10=1) (MISSING=Copy) (ELSE=0) INTO
    Photo_02_Surprise_Male_Caucasian_d 
    Photo_08_Surprise_Female_Caucasian_d 
    Photo_36_Surprise_Male_African_d 
    Photo_38_Surprise_Female_African_d.
EXECUTE.
RECODE 
    Photo_09_Sadness_Female_African 
    Photo_11_Sadness_Male_African 
    Photo_41_Sadness_Female_Caucasian 
    Photo_45_Sadness_Male_Caucasian 
    (5=1) (MISSING=Copy) (ELSE=0) INTO
    Photo_09_Sadness_Female_African_d 
    Photo_11_Sadness_Male_African_d
    Photo_41_Sadness_Female_Caucasian_d 
    Photo_45_Sadness_Male_Caucasian_d.
EXECUTE.
RECODE 
    Photo_14_Anger_Female_Caucasian 
    Photo_26_Anger_Female_African 
    Photo_24_Anger_Male_Caucasian 
    Photo_44_Anger_Male_African 
    (1=1) (MISSING=Copy) (ELSE=0) INTO 
    Photo_14_Anger_Female_Caucasian_d  
    Photo_26_Anger_Female_African_d
    Photo_24_Anger_Male_Caucasian_d 
    Photo_44_Anger_Male_African_d.
EXECUTE.
RECODE 
    Photo_15_Disgust_Male_African 
    Photo_20_Disgust_Male_Caucasian 
    Photo_27_Disgust_Female_Caucasian 
    Photo_43_Disgust_Female_African 
    (3=1) (MISSING=Copy) (ELSE=0) INTO
    Photo_15_Disgust_Male_African_d 
    Photo_20_Disgust_Male_Caucasian_d 
    Photo_27_Disgust_Female_Caucasian_d 
    Photo_43_Disgust_Female_African_d.
EXECUTE.
RECODE 
    Photo_05_Fear_Male_Caucasian 
    Photo_18_Fear_Male_African 
    Photo_22_Fear_Female_Caucasian
    Photo_42_Fear_Female_African 
    (2=1) (MISSING=Copy) (ELSE=0) INTO 
    Photo_05_Fear_Male_Caucasian_d 
    Photo_18_Fear_Male_African_d 
    Photo_22_Fear_Female_Caucasian_d
    Photo_42_Fear_Female_African_d.
EXECUTE.
*********Neutral expression.
RECODE 
    Photo_01_Neutral_Female_Caucasian 
    Photo_13_Neutral_Female_African 
    Photo_21_Neutral_Male_Caucasian 
    Photo_25_Neutral_Male_African 
    (11=1) (MISSING=Copy) (ELSE=0) INTO 
    Photo_01_Neutral_Female_Caucasian_d 
    Photo_13_Neutral_Female_African_d 
    Photo_21_Neutral_Male_Caucasian_d 
    Photo_25_Neutral_Male_African_d.
EXECUTE.
******Step 2: Counting total responses where participant correctly labeled the expression.
*********Self-conscious emotions of pride, embarrassment, and shame.
COUNT 
    Pride_Hit=
    Photo_03_Pride_Male_African_d 
    Photo_04_Pride_Female_Caucasian_d 
    Photo_10_Pride_Female_African_d 
    Photo_17_Pride_Male_Caucasian_d 
    Photo_23_Pride_Male_Caucasian_d 
    Photo_29_Pride_Female_Caucasian_d 
    Photo_34_Pride_Female_African_d 
    Photo_40_Pride_Male_African_d(1).
EXECUTE.
************Across pride expressions where poser has arms raised.
COUNT 
    Pride_Arms_Raised_Hit=
    Photo_03_Pride_Male_African_d 
    Photo_10_Pride_Female_African_d 
    Photo_23_Pride_Male_Caucasian_d 
    Photo_29_Pride_Female_Caucasian_d(1).
EXECUTE.
************Across pride expressions where poser has arms akimbo.
COUNT 
    Pride_Akimbo_Hit=
    Photo_04_Pride_Female_Caucasian_d 
    Photo_17_Pride_Male_Caucasian_d 
    Photo_34_Pride_Female_African_d 
    Photo_40_Pride_Male_African_d(1).
EXECUTE.
************Across all embarrassment expressions. 
COUNT 
    Embarrassment_Hit_1=
    Photo_19_Embarrassment_Female_Caucasian_d_1 
    Photo_31_Embarrassment_Male_African_d_1 
    Photo_33_Embarrassment_Male_African_d_1 
    Photo_35_Embarrassment_Male_Caucasian_d_1 
    Photo_37_Embarrassment_Female_Caucasian_d_1 
    Photo_46_Embarrassment_Male_Caucasian_d_1 
    Photo_47_Embarrassment_Female_African_d_1(1).
EXECUTE.
************Across all embarrassment expressions.
COUNT 
    Embarrassment_Hit_2=
    Photo_19_Embarrassment_Female_Caucasian_d_2 
    Photo_35_Embarrassment_Male_Caucasian_d_2 
    Photo_37_Embarrassment_Female_Caucasian_d_2 
    Photo_46_Embarrassment_Male_Caucasian_d_2
    Photo_31_Embarrassment_Male_African_d_2 
    Photo_33_Embarrassment_Male_African_d_2 
    Photo_47_Embarrassment_Female_African_d_2(1).
EXECUTE.
************Across embarrassment expressions when poser has head tilted to side.
COUNT 
    Embarrassment_Head_Side_Hit=
    Photo_19_Embarrassment_Female_Caucasian_d_1 
    Photo_31_Embarrassment_Male_African_d_1 
    Photo_46_Embarrassment_Male_Caucasian_d_1 
    Photo_47_Embarrassment_Female_African_d_1(1).
EXECUTE.
************Across embarrassment expressions when power is touching face.
COUNT 
    Embarrassment_Face_Touch_Hit=
    Photo_33_Embarrassment_Male_African_d_1 
    Photo_35_Embarrassment_Male_Caucasian_d_1 
    Photo_37_Embarrassment_Female_Caucasian_d_1(1).
EXECUTE.
COUNT 
    Shame_Hit=
    Photo_06_Shame_Male_Caucasian_d 
    Photo_28_shame_Male_African_d 
    Photo_30_Shame_Female_Caucasian_d 
    Photo_32_Shame_Female_African_d(1).
EXECUTE.
*********Basic emotions of happiness, suprise, sadness, anger, disgust, and fear.
COUNT 
    Happiness_Hit=
    Photo_07_Happiness_Male_African_d 
    Photo_12_Happiness_Male_Caucasian_d 
    Photo_16_Happiness_Female_Caucasian_d 
    Photo_39_Happiness_Female_African_d(1).
EXECUTE.
COUNT 
    Surprise_Hit=
    Photo_02_Surprise_Male_Caucasian_d 
    Photo_08_Surprise_Female_Caucasian_d 
    Photo_36_Surprise_Male_African_d 
    Photo_38_Surprise_Female_African_d(1).
EXECUTE.
COUNT 
    Sadness_Hit= 
    Photo_09_Sadness_Female_African_d 
    Photo_11_Sadness_Male_African_d 
    Photo_41_Sadness_Female_Caucasian_d 
    Photo_45_Sadness_Male_Caucasian_d(1).
EXECUTE.
COUNT 
    Anger_Hit=
    Photo_14_Anger_Female_Caucasian_d 
    Photo_26_Anger_Female_African_d 
    Photo_24_Anger_Male_Caucasian_d 
    Photo_44_Anger_Male_African_d(1).
EXECUTE.
COUNT 
    Disgust_Hit=
    Photo_15_Disgust_Male_African_d 
    Photo_20_Disgust_Male_Caucasian_d 
    Photo_27_Disgust_Female_Caucasian_d 
    Photo_43_Disgust_Female_African_d(1).
EXECUTE.
COUNT 
    Fear_Hit=
    Photo_05_Fear_Male_Caucasian_d 
    Photo_18_Fear_Male_African_d 
    Photo_22_Fear_Female_Caucasian_d 
    Photo_42_Fear_Female_African_d(1).
EXECUTE.
*********Neutral expression.
COUNT 
    Neutral_Hit=
    Photo_01_Neutral_Female_Caucasian_d 
    Photo_13_Neutral_Female_African_d 
    Photo_21_Neutral_Male_Caucasian_d 
    Photo_25_Neutral_Male_African_d(1).
EXECUTE.
*********For expressions of African posers.
COUNT 
    African_Hit=
    Photo_36_Surprise_Male_African_d 
    Photo_38_Surprise_Female_African_d 
    Photo_03_Pride_Male_African_d 
    Photo_10_Pride_Female_African_d 
    Photo_34_Pride_Female_African_d 
    Photo_40_Pride_Male_African_d
    Photo_18_Fear_Male_African_d 
    Photo_42_Fear_Female_African_d
    Photo_26_Anger_Female_African_d
    Photo_44_Anger_Male_African_d
    Photo_28_Shame_Male_African_d 
    Photo_32_Shame_Female_African_d  
    Photo_07_Happiness_Male_African_d 
    Photo_39_Happiness_Female_African_d
    Photo_09_Sadness_Female_African_d 
    Photo_11_Sadness_Male_African_d
    Photo_15_Disgust_Male_African_d 
    Photo_43_Disgust_Female_African_d
    Photo_31_Embarrassment_Male_African_d_1 
    Photo_33_Embarrassment_Male_African_d_1 
    Photo_47_Embarrassment_Female_African_d_1(1).
EXECUTE.
*********For expressions of Caucasian posers.
COUNT 
    Caucasian_Hit=
    Photo_02_Surprise_Male_Caucasian_d 
    Photo_08_Surprise_Female_Caucasian_d
    Photo_04_Pride_Female_Caucasian_d 
    Photo_17_Pride_Male_Caucasian_d 
    Photo_23_Pride_Male_Caucasian_d 
    Photo_29_Pride_Female_Caucasian_d
    Photo_05_Fear_Male_Caucasian_d 
    Photo_22_Fear_Female_Caucasian_d
    Photo_24_Anger_Male_Caucasian_d 
    Photo_14_Anger_Female_Caucasian_d
    Photo_06_Shame_Male_Caucasian_d 
    Photo_30_Shame_Female_Caucasian_d
    Photo_12_Happiness_Male_Caucasian_d 
    Photo_16_Happiness_Female_Caucasian_d
    Photo_41_Sadness_Female_Caucasian_d 
    Photo_45_Sadness_Male_Caucasian_d
    Photo_20_Disgust_Male_Caucasian_d 
    Photo_27_Disgust_Female_Caucasian_d
    Photo_19_Embarrassment_Female_Caucasian_d_1 
    Photo_35_Embarrassment_Male_Caucasian_d_1
    Photo_37_Embarrassment_Female_Caucasian_d_1 
    Photo_46_Embarrassment_Male_Caucasian_d_1(1).
EXECUTE.
*********For expressions of female posers.
COUNT 
    Female_Hit= 
    Photo_14_Anger_Female_Caucasian_d 
    Photo_26_Anger_Female_African_d 
    Photo_27_Disgust_Female_Caucasian_d 
    Photo_43_Disgust_Female_African_d 
    Photo_19_Embarrassment_Female_Caucasian_d_1 
    Photo_37_Embarrassment_Female_Caucasian_d_1 
    Photo_47_Embarrassment_Female_African_d_1
    Photo_22_Fear_Female_Caucasian_d 
    Photo_42_Fear_Female_African_d 
    Photo_16_Happiness_Female_Caucasian_d  
    Photo_39_Happiness_Female_African_d 
    Photo_04_Pride_Female_Caucasian_d 
    Photo_10_Pride_Female_African_d 
    Photo_29_Pride_Female_Caucasian_d 
    Photo_34_Pride_Female_African_d 
    Photo_09_Sadness_Female_African_d 
    Photo_41_Sadness_Female_Caucasian_d 
    Photo_30_Shame_Female_Caucasian_d 
    Photo_32_Shame_Female_African_d 
    Photo_08_Surprise_Female_Caucasian_d 
    Photo_38_Surprise_Female_African_d(1).
EXECUTE.
*********For expressions of male posers.
COUNT 
    Male_Hit= 
    Photo_24_Anger_Male_Caucasian_d 
    Photo_44_Anger_Male_African_d 
    Photo_15_Disgust_male_African_d 
    Photo_20_Disgust_Male_Caucasian_d 
    Photo_31_Embarrassment_Male_African_d_1 
    Photo_33_Embarrassment_Male_African_d_1 
    Photo_35_Embarrassment_Male_Caucasian_d_1 
    Photo_46_Embarrassment_Male_Caucasian_d_1 
    Photo_05_Fear_Male_Caucasian_d 
    Photo_18_Fear_Male_African_d 
    Photo_07_Happiness_Male_African_d  
    Photo_12_Happiness_Male_Caucasian_d 
    Photo_03_Pride_Male_African_d 
    Photo_17_Pride_Male_Caucasian_d 
    Photo_23_Pride_Male_Caucasian_d 
    Photo_40_Pride_Male_African_d 
    Photo_11_Sadness_Male_African_d 
    Photo_45_Sadness_Male_Caucasian_d 
    Photo_06_Shame_Male_caucasian_d 
    Photo_28_Shame_Male_African_d
    Photo_02_Surprise_Male_Caucasian_d 
    Photo_36_Surprise_Male_African_d(1).
EXECUTE.
*********For expressions of self-conscious emotions.
COUNT 
    Self_Conscious_Emotions_Hit=
    Photo_04_Pride_Female_Caucasian_d 
    Photo_10_Pride_Female_African_d 
    Photo_29_Pride_Female_Caucasian_d 
    Photo_34_Pride_Female_African_d 
    Photo_03_Pride_Male_African_d 
    Photo_17_Pride_Male_Caucasian_d 
    Photo_23_Pride_Male_Caucasian_d 
    Photo_40_Pride_Male_African_d 
    Photo_19_Embarrassment_Female_Caucasian_d_1 
    Photo_37_Embarrassment_Female_Caucasian_d_1 
    Photo_47_Embarrassment_Female_African_d_1 
    Photo_31_Embarrassment_Male_African_d_1 
    Photo_33_Embarrassment_Male_African_d_1 
    Photo_35_Embarrassment_Male_Caucasian_d_1 
    Photo_46_Embarrassment_Male_Caucasian_d_1 
    Photo_30_Shame_Female_Caucasian_d 
    Photo_32_Shame_Female_African_d 
    Photo_06_Shame_Male_Caucasian_d 
    Photo_28_Shame_Male_African_d(1).
EXECUTE.
*********For expressions of basic emotions.
COUNT
    Basic_Emotions_Hit=
    Photo_16_Happiness_Female_Caucasian_d 
    Photo_39_Happiness_Female_African_d 
    Photo_07_Happiness_Male_African_d 
    Photo_12_Happiness_Male_Caucasian_d 
    Photo_08_Surprise_Female_Caucasian_d 
    Photo_38_Surprise_Female_African_d
    Photo_02_Surprise_Male_Caucasian_d 
    Photo_36_Surprise_Male_African_d 
    Photo_09_Sadness_Female_African_d 
    Photo_41_Sadness_Female_Caucasian_d 
    Photo_11_Sadness_Male_African_d 
    Photo_45_Sadness_Male_Caucasian_d 
    Photo_14_Anger_Female_Caucasian_d 
    Photo_26_Anger_Female_African_d 
    Photo_24_Anger_Male_Caucasian_d 
    Photo_44_Anger_Male_African_d 
    Photo_27_Disgust_Female_Caucasian_d 
    Photo_43_Disgust_Female_African_d 
    Photo_15_Disgust_Male_African_d 
    Photo_20_Disgust_Male_Caucasian_d 
    Photo_22_Fear_Female_Caucasian_d 
    Photo_42_Fear_Female_African_d 
    Photo_05_Fear_Male_Caucasian_d 
    Photo_18_Fear_Male_African_d(1).
EXECUTE.

******Step 3: Counting total responses (i.e., hits and misses) for each participant.
*********Self-conscious emotions of pride, embarrassment, and shame.
COUNT 
    Pride_Count=
    Photo_03_Pride_Male_African_d 
    Photo_04_Pride_Female_Caucasian_d 
    Photo_10_Pride_Female_African_d 
    Photo_17_Pride_Male_Caucasian_d 
    Photo_23_Pride_Male_Caucasian_d 
    Photo_29_Pride_Female_Caucasian_d 
    Photo_34_Pride_Female_African_d 
    Photo_40_Pride_Male_African_d(0)
    Photo_03_Pride_Male_African_d 
    Photo_04_Pride_Female_Caucasian_d 
    Photo_10_Pride_Female_African_d 
    Photo_17_Pride_Male_Caucasian_d 
    Photo_23_Pride_Male_Caucasian_d 
    Photo_29_Pride_Female_Caucasian_d 
    Photo_34_Pride_Female_African_d 
    Photo_40_Pride_Male_African_d(1).
EXECUTE.
************Across pride expressions where poser has arms raised.
COUNT 
    Pride_Arms_Raised_Count=
    Photo_03_Pride_Male_African_d 
    Photo_10_Pride_Female_African_d 
    Photo_23_Pride_Male_Caucasian_d 
    Photo_29_Pride_Female_Caucasian_d(0)
    Photo_03_Pride_Male_African_d 
    Photo_10_Pride_Female_African_d 
    Photo_23_Pride_Male_Caucasian_d 
    Photo_29_Pride_Female_Caucasian_d(1).
EXECUTE.
************Across pride expressions where poser has arms akimbo.
COUNT 
    Pride_Akimbo_Count=
    Photo_04_Pride_Female_Caucasian_d 
    Photo_17_Pride_Male_Caucasian_d 
    Photo_34_Pride_Female_African_d 
    Photo_40_Pride_Male_African_d(0)
    Photo_04_Pride_Female_Caucasian_d 
    Photo_17_Pride_Male_Caucasian_d 
    Photo_34_Pride_Female_African_d 
    Photo_40_Pride_Male_African_d(1).
EXECUTE.
************Across all embarrassment expressions. 
COUNT 
    Embarrassment_Count_1=
    Photo_19_Embarrassment_Female_Caucasian_d_1 
    Photo_31_Embarrassment_Male_African_d_1 
    Photo_33_Embarrassment_Male_African_d_1 
    Photo_35_Embarrassment_Male_Caucasian_d_1 
    Photo_37_Embarrassment_Female_Caucasian_d_1 
    Photo_46_Embarrassment_Male_Caucasian_d_1 
    Photo_47_Embarrassment_Female_African_d_1(0)
    Photo_19_Embarrassment_Female_Caucasian_d_1 
    Photo_31_Embarrassment_Male_African_d_1 
    Photo_33_Embarrassment_Male_African_d_1 
    Photo_35_Embarrassment_Male_Caucasian_d_1 
    Photo_37_Embarrassment_Female_Caucasian_d_1 
    Photo_46_Embarrassment_Male_Caucasian_d_1 
    Photo_47_Embarrassment_Female_African_d_1(1).
EXECUTE.
************Across all embarrassment expressions.
COUNT 
    Embarrassment_Count_2=
    Photo_19_Embarrassment_Female_Caucasian_d_2 
    Photo_35_Embarrassment_Male_Caucasian_d_2 
    Photo_37_Embarrassment_Female_Caucasian_d_2 
    Photo_46_Embarrassment_Male_Caucasian_d_2
    Photo_31_Embarrassment_Male_African_d_2 
    Photo_33_Embarrassment_Male_African_d_2 
    Photo_47_Embarrassment_Female_African_d_2(0)
    Photo_19_Embarrassment_Female_Caucasian_d_2 
    Photo_35_Embarrassment_Male_Caucasian_d_2 
    Photo_37_Embarrassment_Female_Caucasian_d_2 
    Photo_46_Embarrassment_Male_Caucasian_d_2
    Photo_31_Embarrassment_Male_African_d_2 
    Photo_33_Embarrassment_Male_African_d_2 
    Photo_47_Embarrassment_Female_African_d_2(1).
EXECUTE.
************Across embarrassment expressions when poser has head tilted to side.
COUNT 
    Embarrassment_Head_Side_Count=
    Photo_19_Embarrassment_Female_Caucasian_d_1 
    Photo_31_Embarrassment_Male_African_d_1 
    Photo_46_Embarrassment_Male_Caucasian_d_1 
    Photo_47_Embarrassment_Female_African_d_1(0)
    Photo_19_Embarrassment_Female_Caucasian_d_1 
    Photo_31_Embarrassment_Male_African_d_1 
    Photo_46_Embarrassment_Male_Caucasian_d_1 
    Photo_47_Embarrassment_Female_African_d_1(1).
EXECUTE.
************Across embarrassment expressions when power is touching face.
COUNT 
    Embarrassment_Face_Touch_Count=
    Photo_33_Embarrassment_Male_African_d_1 
    Photo_35_Embarrassment_Male_Caucasian_d_1 
    Photo_37_Embarrassment_Female_Caucasian_d_1(0)
    Photo_33_Embarrassment_Male_African_d_1 
    Photo_35_Embarrassment_Male_Caucasian_d_1 
    Photo_37_Embarrassment_Female_Caucasian_d_1(1).
EXECUTE.
COUNT 
    Shame_Count=
    Photo_06_Shame_Male_Caucasian_d 
    Photo_28_shame_Male_African_d 
    Photo_30_Shame_Female_Caucasian_d 
    Photo_32_Shame_Female_African_d(0)
    Photo_06_Shame_Male_Caucasian_d 
    Photo_28_shame_Male_African_d 
    Photo_30_Shame_Female_Caucasian_d 
    Photo_32_Shame_Female_African_d(1).
EXECUTE.
*********Basic emotions of happiness, suprise, sadness, anger, disgust, and fear.
COUNT 
    Happiness_Count=
    Photo_07_Happiness_Male_African_d 
    Photo_12_Happiness_Male_Caucasian_d 
    Photo_16_Happiness_Female_Caucasian_d 
    Photo_39_Happiness_Female_African_d(0)
    Photo_07_Happiness_Male_African_d 
    Photo_12_Happiness_Male_Caucasian_d 
    Photo_16_Happiness_Female_Caucasian_d 
    Photo_39_Happiness_Female_African_d(1).
EXECUTE.
COUNT 
    Surprise_Count=
    Photo_02_Surprise_Male_Caucasian_d 
    Photo_08_Surprise_Female_Caucasian_d 
    Photo_36_Surprise_Male_African_d 
    Photo_38_Surprise_Female_African_d(0)
    Photo_02_Surprise_Male_Caucasian_d 
    Photo_08_Surprise_Female_Caucasian_d 
    Photo_36_Surprise_Male_African_d 
    Photo_38_Surprise_Female_African_d(1).
EXECUTE.
COUNT 
    Sadness_Count= 
    Photo_09_Sadness_Female_African_d 
    Photo_11_Sadness_Male_African_d 
    Photo_41_Sadness_Female_Caucasian_d 
    Photo_45_Sadness_Male_Caucasian_d(0)
    Photo_09_Sadness_Female_African_d 
    Photo_11_Sadness_Male_African_d 
    Photo_41_Sadness_Female_Caucasian_d 
    Photo_45_Sadness_Male_Caucasian_d(1).
EXECUTE.
COUNT 
    Anger_Count=
    Photo_14_Anger_Female_Caucasian_d 
    Photo_26_Anger_Female_African_d 
    Photo_24_Anger_Male_Caucasian_d 
    Photo_44_Anger_Male_African_d(0)
    Photo_14_Anger_Female_Caucasian_d 
    Photo_26_Anger_Female_African_d 
    Photo_24_Anger_Male_Caucasian_d 
    Photo_44_Anger_Male_African_d(1).
EXECUTE.
COUNT 
    Disgust_Count=
    Photo_15_Disgust_Male_African_d 
    Photo_20_Disgust_Male_Caucasian_d 
    Photo_27_Disgust_Female_Caucasian_d 
    Photo_43_Disgust_Female_African_d(0)
    Photo_15_Disgust_Male_African_d 
    Photo_20_Disgust_Male_Caucasian_d 
    Photo_27_Disgust_Female_Caucasian_d 
    Photo_43_Disgust_Female_African_d(1).
EXECUTE.
COUNT 
    Fear_Count=
    Photo_05_Fear_Male_Caucasian_d 
    Photo_18_Fear_Male_African_d 
    Photo_22_Fear_Female_Caucasian_d 
    Photo_42_Fear_Female_African_d(0)
    Photo_05_Fear_Male_Caucasian_d 
    Photo_18_Fear_Male_African_d 
    Photo_22_Fear_Female_Caucasian_d 
    Photo_42_Fear_Female_African_d(1).
EXECUTE.
*********Neutral expression.
COUNT 
    Neutral_Count=
    Photo_01_Neutral_Female_Caucasian_d 
    Photo_13_Neutral_Female_African_d 
    Photo_21_Neutral_Male_Caucasian_d 
    Photo_25_Neutral_Male_African_d(0)
    Photo_01_Neutral_Female_Caucasian_d 
    Photo_13_Neutral_Female_African_d 
    Photo_21_Neutral_Male_Caucasian_d 
    Photo_25_Neutral_Male_African_d(1).
EXECUTE.
*********For expressions of African posers.
COUNT 
    African_Count=
    Photo_36_Surprise_Male_African_d 
    Photo_38_Surprise_Female_African_d 
    Photo_03_Pride_Male_African_d 
    Photo_10_Pride_Female_African_d 
    Photo_34_Pride_Female_African_d 
    Photo_40_Pride_Male_African_d
    Photo_18_Fear_Male_African_d 
    Photo_42_Fear_Female_African_d
    Photo_26_Anger_Female_African_d
    Photo_44_Anger_Male_African_d
    Photo_28_Shame_Male_African_d 
    Photo_32_Shame_Female_African_d  
    Photo_07_Happiness_Male_African_d 
    Photo_39_Happiness_Female_African_d
    Photo_09_Sadness_Female_African_d 
    Photo_11_Sadness_Male_African_d
    Photo_15_Disgust_Male_African_d 
    Photo_43_Disgust_Female_African_d
    Photo_31_Embarrassment_Male_African_d_1 
    Photo_33_Embarrassment_Male_African_d_1 
    Photo_47_Embarrassment_Female_African_d_1(0)
    Photo_36_Surprise_Male_African_d 
    Photo_38_Surprise_Female_African_d 
    Photo_03_Pride_Male_African_d 
    Photo_10_Pride_Female_African_d 
    Photo_34_Pride_Female_African_d 
    Photo_40_Pride_Male_African_d
    Photo_18_Fear_Male_African_d 
    Photo_42_Fear_Female_African_d
    Photo_26_Anger_Female_African_d
    Photo_44_Anger_Male_African_d
    Photo_28_Shame_Male_African_d 
    Photo_32_Shame_Female_African_d  
    Photo_07_Happiness_Male_African_d 
    Photo_39_Happiness_Female_African_d
    Photo_09_Sadness_Female_African_d 
    Photo_11_Sadness_Male_African_d
    Photo_15_Disgust_Male_African_d 
    Photo_43_Disgust_Female_African_d
    Photo_31_Embarrassment_Male_African_d_1 
    Photo_33_Embarrassment_Male_African_d_1 
    Photo_47_Embarrassment_Female_African_d_1(1).
EXECUTE.
*********For expressions of Caucasian posers.
COUNT 
    Caucasian_Count=
    Photo_02_Surprise_Male_Caucasian_d 
    Photo_08_Surprise_Female_Caucasian_d
    Photo_04_Pride_Female_Caucasian_d 
    Photo_17_Pride_Male_Caucasian_d 
    Photo_23_Pride_Male_Caucasian_d 
    Photo_29_Pride_Female_Caucasian_d
    Photo_05_Fear_Male_Caucasian_d 
    Photo_22_Fear_Female_Caucasian_d
    Photo_24_Anger_Male_Caucasian_d 
    Photo_14_Anger_Female_Caucasian_d
    Photo_06_Shame_Male_Caucasian_d 
    Photo_30_Shame_Female_Caucasian_d
    Photo_12_Happiness_Male_Caucasian_d 
    Photo_16_Happiness_Female_Caucasian_d
    Photo_41_Sadness_Female_Caucasian_d 
    Photo_45_Sadness_Male_Caucasian_d
    Photo_20_Disgust_Male_Caucasian_d 
    Photo_27_Disgust_Female_Caucasian_d
    Photo_19_Embarrassment_Female_Caucasian_d_1 
    Photo_35_Embarrassment_Male_Caucasian_d_1
    Photo_37_Embarrassment_Female_Caucasian_d_1 
    Photo_46_Embarrassment_Male_Caucasian_d_1(0)
    Photo_02_Surprise_Male_Caucasian_d 
    Photo_08_Surprise_Female_Caucasian_d
    Photo_04_Pride_Female_Caucasian_d 
    Photo_17_Pride_Male_Caucasian_d 
    Photo_23_Pride_Male_Caucasian_d 
    Photo_29_Pride_Female_Caucasian_d
    Photo_05_Fear_Male_Caucasian_d 
    Photo_22_Fear_Female_Caucasian_d
    Photo_24_Anger_Male_Caucasian_d 
    Photo_14_Anger_Female_Caucasian_d
    Photo_06_Shame_Male_Caucasian_d 
    Photo_30_Shame_Female_Caucasian_d
    Photo_12_Happiness_Male_Caucasian_d 
    Photo_16_Happiness_Female_Caucasian_d
    Photo_41_Sadness_Female_Caucasian_d 
    Photo_45_Sadness_Male_Caucasian_d
    Photo_20_Disgust_Male_Caucasian_d 
    Photo_27_Disgust_Female_Caucasian_d
    Photo_19_Embarrassment_Female_Caucasian_d_1 
    Photo_35_Embarrassment_Male_Caucasian_d_1
    Photo_37_Embarrassment_Female_Caucasian_d_1 
    Photo_46_Embarrassment_Male_Caucasian_d_1(1).
EXECUTE.
*********For expressions of female posers.
COUNT 
    Female_Count= 
    Photo_14_Anger_Female_Caucasian_d 
    Photo_26_Anger_Female_African_d 
    Photo_27_Disgust_Female_Caucasian_d 
    Photo_43_Disgust_Female_African_d 
    Photo_19_Embarrassment_Female_Caucasian_d_1 
    Photo_37_Embarrassment_Female_Caucasian_d_1 
    Photo_47_Embarrassment_Female_African_d_1
    Photo_22_Fear_Female_Caucasian_d 
    Photo_42_Fear_Female_African_d 
    Photo_16_Happiness_Female_Caucasian_d  
    Photo_39_Happiness_Female_African_d 
    Photo_04_Pride_Female_Caucasian_d 
    Photo_10_Pride_Female_African_d 
    Photo_29_Pride_Female_Caucasian_d 
    Photo_34_Pride_Female_African_d 
    Photo_09_Sadness_Female_African_d 
    Photo_41_Sadness_Female_Caucasian_d 
    Photo_30_Shame_Female_Caucasian_d 
    Photo_32_Shame_Female_African_d 
    Photo_08_Surprise_Female_Caucasian_d 
    Photo_38_Surprise_Female_African_d(0)
    Photo_14_Anger_Female_Caucasian_d 
    Photo_26_Anger_Female_African_d 
    Photo_27_Disgust_Female_Caucasian_d 
    Photo_43_Disgust_Female_African_d 
    Photo_19_Embarrassment_Female_Caucasian_d_1 
    Photo_37_Embarrassment_Female_Caucasian_d_1 
    Photo_47_Embarrassment_Female_African_d_1
    Photo_22_Fear_Female_Caucasian_d 
    Photo_42_Fear_Female_African_d 
    Photo_16_Happiness_Female_Caucasian_d  
    Photo_39_Happiness_Female_African_d 
    Photo_04_Pride_Female_Caucasian_d 
    Photo_10_Pride_Female_African_d 
    Photo_29_Pride_Female_Caucasian_d 
    Photo_34_Pride_Female_African_d 
    Photo_09_Sadness_Female_African_d 
    Photo_41_Sadness_Female_Caucasian_d 
    Photo_30_Shame_Female_Caucasian_d 
    Photo_32_Shame_Female_African_d 
    Photo_08_Surprise_Female_Caucasian_d 
    Photo_38_Surprise_Female_African_d(1).
EXECUTE.
*********For expressions of male posers.
COUNT 
    Male_Count= 
    Photo_24_Anger_Male_Caucasian_d 
    Photo_44_Anger_Male_African_d 
    Photo_15_Disgust_male_African_d 
    Photo_20_Disgust_Male_Caucasian_d 
    Photo_31_Embarrassment_Male_African_d_1 
    Photo_33_Embarrassment_Male_African_d_1 
    Photo_35_Embarrassment_Male_Caucasian_d_1 
    Photo_46_Embarrassment_Male_Caucasian_d_1 
    Photo_05_Fear_Male_Caucasian_d 
    Photo_18_Fear_Male_African_d 
    Photo_07_Happiness_Male_African_d  
    Photo_12_Happiness_Male_Caucasian_d 
    Photo_03_Pride_Male_African_d 
    Photo_17_Pride_Male_Caucasian_d 
    Photo_23_Pride_Male_Caucasian_d 
    Photo_40_Pride_Male_African_d 
    Photo_11_Sadness_Male_African_d 
    Photo_45_Sadness_Male_Caucasian_d 
    Photo_06_Shame_Male_caucasian_d 
    Photo_28_Shame_Male_African_d
    Photo_02_Surprise_Male_Caucasian_d 
    Photo_36_Surprise_Male_African_d(0)
    Photo_24_Anger_Male_Caucasian_d 
    Photo_44_Anger_Male_African_d 
    Photo_15_Disgust_male_African_d 
    Photo_20_Disgust_Male_Caucasian_d 
    Photo_31_Embarrassment_Male_African_d_1 
    Photo_33_Embarrassment_Male_African_d_1 
    Photo_35_Embarrassment_Male_Caucasian_d_1 
    Photo_46_Embarrassment_Male_Caucasian_d_1 
    Photo_05_Fear_Male_Caucasian_d 
    Photo_18_Fear_Male_African_d 
    Photo_07_Happiness_Male_African_d  
    Photo_12_Happiness_Male_Caucasian_d 
    Photo_03_Pride_Male_African_d 
    Photo_17_Pride_Male_Caucasian_d 
    Photo_23_Pride_Male_Caucasian_d 
    Photo_40_Pride_Male_African_d 
    Photo_11_Sadness_Male_African_d 
    Photo_45_Sadness_Male_Caucasian_d 
    Photo_06_Shame_Male_caucasian_d 
    Photo_28_Shame_Male_African_d
    Photo_02_Surprise_Male_Caucasian_d 
    Photo_36_Surprise_Male_African_d(1).
EXECUTE.
*********For expressions of self-conscious emotions.
COUNT 
    Self_Conscious_Emotions_Count=
    Photo_04_Pride_Female_Caucasian_d 
    Photo_10_Pride_Female_African_d 
    Photo_29_Pride_Female_Caucasian_d 
    Photo_34_Pride_Female_African_d 
    Photo_03_Pride_Male_African_d 
    Photo_17_Pride_Male_Caucasian_d 
    Photo_23_Pride_Male_Caucasian_d 
    Photo_40_Pride_Male_African_d 
    Photo_19_Embarrassment_Female_Caucasian_d_1 
    Photo_37_Embarrassment_Female_Caucasian_d_1 
    Photo_47_Embarrassment_Female_African_d_1 
    Photo_31_Embarrassment_Male_African_d_1 
    Photo_33_Embarrassment_Male_African_d_1 
    Photo_35_Embarrassment_Male_Caucasian_d_1 
    Photo_46_Embarrassment_Male_Caucasian_d_1 
    Photo_30_Shame_Female_Caucasian_d 
    Photo_32_Shame_Female_African_d 
    Photo_06_Shame_Male_Caucasian_d 
    Photo_28_Shame_Male_African_d(0)
    Photo_04_Pride_Female_Caucasian_d 
    Photo_10_Pride_Female_African_d 
    Photo_29_Pride_Female_Caucasian_d 
    Photo_34_Pride_Female_African_d 
    Photo_03_Pride_Male_African_d 
    Photo_17_Pride_Male_Caucasian_d 
    Photo_23_Pride_Male_Caucasian_d 
    Photo_40_Pride_Male_African_d 
    Photo_19_Embarrassment_Female_Caucasian_d_1 
    Photo_37_Embarrassment_Female_Caucasian_d_1 
    Photo_47_Embarrassment_Female_African_d_1 
    Photo_31_Embarrassment_Male_African_d_1 
    Photo_33_Embarrassment_Male_African_d_1 
    Photo_35_Embarrassment_Male_Caucasian_d_1 
    Photo_46_Embarrassment_Male_Caucasian_d_1 
    Photo_30_Shame_Female_Caucasian_d 
    Photo_32_Shame_Female_African_d 
    Photo_06_Shame_Male_Caucasian_d 
    Photo_28_Shame_Male_African_d(1).
EXECUTE.
*********For expressions of basic emotions.
COUNT
    Basic_Emotions_Count=
    Photo_16_Happiness_Female_Caucasian_d 
    Photo_39_Happiness_Female_African_d 
    Photo_07_Happiness_Male_African_d 
    Photo_12_Happiness_Male_Caucasian_d 
    Photo_08_Surprise_Female_Caucasian_d 
    Photo_38_Surprise_Female_African_d
    Photo_02_Surprise_Male_Caucasian_d 
    Photo_36_Surprise_Male_African_d 
    Photo_09_Sadness_Female_African_d 
    Photo_41_Sadness_Female_Caucasian_d 
    Photo_11_Sadness_Male_African_d 
    Photo_45_Sadness_Male_Caucasian_d 
    Photo_14_Anger_Female_Caucasian_d 
    Photo_26_Anger_Female_African_d 
    Photo_24_Anger_Male_Caucasian_d 
    Photo_44_Anger_Male_African_d 
    Photo_27_Disgust_Female_Caucasian_d 
    Photo_43_Disgust_Female_African_d 
    Photo_15_Disgust_Male_African_d 
    Photo_20_Disgust_Male_Caucasian_d 
    Photo_22_Fear_Female_Caucasian_d 
    Photo_42_Fear_Female_African_d 
    Photo_05_Fear_Male_Caucasian_d 
    Photo_18_Fear_Male_African_d(0)
    Photo_16_Happiness_Female_Caucasian_d 
    Photo_39_Happiness_Female_African_d 
    Photo_07_Happiness_Male_African_d 
    Photo_12_Happiness_Male_Caucasian_d 
    Photo_08_Surprise_Female_Caucasian_d 
    Photo_38_Surprise_Female_African_d
    Photo_02_Surprise_Male_Caucasian_d 
    Photo_36_Surprise_Male_African_d 
    Photo_09_Sadness_Female_African_d 
    Photo_41_Sadness_Female_Caucasian_d 
    Photo_11_Sadness_Male_African_d 
    Photo_45_Sadness_Male_Caucasian_d 
    Photo_14_Anger_Female_Caucasian_d 
    Photo_26_Anger_Female_African_d 
    Photo_24_Anger_Male_Caucasian_d 
    Photo_44_Anger_Male_African_d 
    Photo_27_Disgust_Female_Caucasian_d 
    Photo_43_Disgust_Female_African_d 
    Photo_15_Disgust_Male_African_d 
    Photo_20_Disgust_Male_Caucasian_d 
    Photo_22_Fear_Female_Caucasian_d 
    Photo_42_Fear_Female_African_d 
    Photo_05_Fear_Male_Caucasian_d 
    Photo_18_Fear_Male_African_d(1).
EXECUTE.
******Step 4: Calculating hit rates by dividing hits by counts.
*********For self-conscious emotions of pride, embarrassment, and shame.
COMPUTE 
    Pride_Hit_Rate=
    Pride_Hit/Pride_Count.
COMPUTE 
    Pride_Arms_Raised_Hit_Rate=
    Pride_Arms_Raised_Hit/Pride_Arms_Raised_Count.
COMPUTE 
    Pride_Akimbo_Hit_Rate=
    Pride_Akimbo_Hit/Pride_Akimbo_Count.
COMPUTE 
    Embarrassment_Hit_Rate_1=
    Embarrassment_Hit_1/Embarrassment_Count_1.
COMPUTE 
    Embarrassment_Hit_Rate_2=
    Embarrassment_Hit_2/Embarrassment_Count_2.
COMPUTE 
    Embarrassment_Head_Side_Hit_Rate=
    Embarrassment_Head_Side_Hit/Embarrassment_Head_Side_Count.
COMPUTE 
    Embarrassment_Face_Touch_Hit_Rate=
    Embarrassment_Face_Touch_Hit/Embarrassment_Face_Touch_Count.
COMPUTE 
    Shame_Hit_Rate=
    Shame_Hit/Shame_Count.
EXECUTE.
*********For basic emotions of happiness, surprise, sadness, anger, disgust, and fear.
COMPUTE 
    Happiness_Hit_Rate=
    Happiness_Hit/Happiness_Count.
COMPUTE  
    Surprise_Hit_Rate=
    Surprise_Hit/Surprise_Count.
COMPUTE 
    Sadness_Hit_Rate=
    Sadness_Hit/Sadness_Count.
COMPUTE 
    Anger_Hit_Rate=
    Anger_Hit/Anger_Count.
COMPUTE 
    Disgust_Hit_Rate=
    Disgust_Hit/Disgust_Count.
COMPUTE 
    Fear_Hit_Rate=
    Fear_Hit/Fear_Count.
EXECUTE.
*********For expressions of African posers.
COMPUTE 
    African_Hit_Rate=
    African_Hit/African_Count.
EXECUTE.
*********For expressions of Caucasian posers.
COMPUTE 
    Caucasian_Hit_Rate=
    Caucasian_Hit/Caucasian_Count.
EXECUTE.
*********For expressions of female posers.
COMPUTE 
    Female_Hit_Rate=
    Female_Hit/Female_Count.
EXECUTE.
*********For expressions of male posers.
COMPUTE 
    Male_Hit_Rate=
    Male_Hit/Male_Count.
EXECUTE.
*********For expressions of self-conscious emotions.
COMPUTE 
    Self_Conscious_Emotions_Hit_Rate=
    Self_Conscious_Emotions_Hit/Self_Conscious_Emotions_Count.
EXECUTE.
*********For expressions of basic emotions.
COMPUTE 
    Basic_Emotions_Hit_Rate=
    Basic_Emotions_Hit/Basic_Emotions_Count.
EXECUTE.
******Step 5: Obtaining average recognition rates for all emotion expressions, by emotion.
DESCRIPTIVES VARIABLES=
    Self_Conscious_Emotions_Hit_Rate 
    Basic_Emotions_Hit_Rate 
    Pride_Hit_Rate 
    Shame_Hit_Rate 
    Embarrassment_Hit_Rate_1 
    Happiness_Hit_Rate 
    Surprise_Hit_Rate 
    Sadness_Hit_Rate 
    Anger_Hit_Rate 
    Disgust_Hit_Rate 
    Fear_Hit_Rate
  /STATISTICS=MEAN STDDEV MIN MAX.
******Step 6: Describing our participant sample.
FREQUENCIES VARIABLES=Gender
  /ORDER=ANALYSIS.
FREQUENCIES VARIABLES=Age
  /STATISTICS=MEDIAN MINIMUM MAXIMUM
  /ORDER=ANALYSIS.
******Step 7: Examining differences in recognition rates by pride expression (arms raised v. akimbo), embarrassment expression (face touch vs. no face touch).
T-TEST PAIRS=Pride_Akimbo_Hit_Rate WITH Pride_Arms_Raised_Hit_Rate (PAIRED)
  /CRITERIA=CI(.9500)
  /MISSING=ANALYSIS.
T-TEST PAIRS=Embarrassment_Face_Touch_Hit_Rate WITH Embarrassment_Head_Side_Hit_Rate (PAIRED)
  /CRITERIA=CI(.9500)
  /MISSING=ANALYSIS.
******Step 8: Obtaining information for false alarm rates. 
FREQUENCIES VARIABLES=
    Photo_03_Pride_Male_African 
    Photo_04_Pride_Female_Caucasian 
    Photo_10_Pride_Female_African 
    Photo_17_Pride_Male_Caucasian 
    Photo_23_Pride_Male_Caucasian 
    Photo_29_Pride_Female_Caucasian 
    Photo_34_Pride_Female_African 
    Photo_40_Pride_Male_African 
    Photo_06_Shame_Male_Caucasian 
    Photo_28_Shame_Male_African 
    Photo_30_Shame_Female_Caucasian 
    Photo_32_Shame_Female_African 
    Photo_19_Embarrassment_Female_Caucasian_1 
    Photo_31_Embarrassment_Male_African_1 
    Photo_33_Embarrassment_Male_African_1 
    Photo_35_Embarrassment_Male_Caucasian_1 
    Photo_37_Embarrassment_Female_Caucasian_1 
    Photo_46_Embarrassment_Male_Caucasian_1 
    Photo_47_Embarrassment_Female_African_1 
    Photo_07_Happiness_Male_African 
    Photo_12_Happiness_Male_Caucasian 
    Photo_16_Happiness_Female_Caucasian 
    Photo_39_Happiness_Female_African 
    Photo_02_Surprise_Male_Caucasian 
    Photo_08_Surprise_Female_Caucasian 
    Photo_36_Surprise_Male_African 
    Photo_38_Surprise_Female_African 
    Photo_09_Sadness_Female_African 
    Photo_11_Sadness_Male_African 
    Photo_41_Sadness_Female_Caucasian 
    Photo_45_Sadness_Male_Caucasian 
    Photo_14_Anger_Female_Caucasian 
    Photo_24_Anger_Male_Caucasian 
    Photo_26_Anger_Female_African 
    Photo_44_Anger_Male_African 
    Photo_15_Disgust_Male_African 
    Photo_20_Disgust_Male_Caucasian 
    Photo_27_Disgust_Female_Caucasian 
    Photo_43_Disgust_Female_African 
    Photo_05_Fear_Male_Caucasian 
    Photo_18_Fear_Male_African 
    Photo_22_Fear_Female_Caucasian 
    Photo_42_Fear_Female_African
  /FORMAT=DFREQ
  /ORDER=VARIABLE.
*********Step 9: Examining differences in recognition rates by pride expression (arms raised v. akimbo), embarrassment expression (face touch vs. no face touch), emotion class, participant sex, poser race, and poser sex.
T-TEST PAIRS=Self_Conscious_Emotions_Hit_Rate WITH Basic_Emotions_Hit_Rate (PAIRED)
  /CRITERIA=CI(.9500)
  /MISSING=ANALYSIS.
T-TEST GROUPS=Gender(0 1)
  /MISSING=ANALYSIS
  /VARIABLES=Self_Conscious_Emotions_Hit_Rate
  /CRITERIA=CI(.95).
T-TEST GROUPS=Gender(0 1)
  /MISSING=ANALYSIS
  /VARIABLES=Basic_Emotions_Hit_Rate
  /CRITERIA=CI(.95).
T-TEST PAIRS=African_Hit_Rate WITH Caucasian_Hit_Rate (PAIRED)
  /CRITERIA=CI(.9500)
  /MISSING=ANALYSIS.
T-TEST PAIRS=Female_Hit_Rate WITH Male_Hit_Rate (PAIRED)
  /CRITERIA=CI(.9500)
  /MISSING=ANALYSIS.
*********Step 10: Examining whether hit rates differ by photo for pride and embarrassment.
************For each pride expression.
COUNT
    Photo_03_Pride_Male_African_d_Count=
    Photo_03_Pride_Male_African_d(0) 
    Photo_03_Pride_Male_African_d(1).
EXECUTE. 
COUNT
    Photo_04_Pride_Female_Caucasian_d_Count=
    Photo_04_Pride_Female_Caucasian_d(0)
    Photo_04_Pride_Female_Caucasian_d(1).
EXECUTE. 
COUNT
    Photo_10_Pride_Female_African_d_Count=
    Photo_10_Pride_Female_African_d(0)
    Photo_10_Pride_Female_African_d(1).
EXECUTE.
COUNT
    Photo_17_Pride_Male_Caucasian_d_Count= 
    Photo_17_Pride_Male_Caucasian_d(0)
    Photo_17_Pride_Male_Caucasian_d(1).
EXECUTE. 
COUNT
    Photo_23_Pride_Male_Caucasian_d_Count= 
    Photo_23_Pride_Male_Caucasian_d(0) 
    Photo_23_Pride_Male_Caucasian_d(1). 
EXECUTE.
COUNT
    Photo_29_Pride_Female_Caucasian_d_Count=
    Photo_29_Pride_Female_Caucasian_d(0)
    Photo_29_Pride_Female_Caucasian_d(1).
EXECUTE.
COUNT
    Photo_34_Pride_Female_African_d_Count= 
    Photo_34_Pride_Female_African_d(0) 
    Photo_34_Pride_Female_African_d(1). 
EXECUTE.
COUNT
    Photo_40_Pride_Male_African_d_Count=
    Photo_40_Pride_Male_African_d(0)
    Photo_40_Pride_Male_African_d(1).
EXECUTE.
COMPUTE
    Photo_03_Pride_Male_African_Hit_Rate= 
    Photo_03_Pride_Male_African_d/Photo_03_Pride_Male_African_d_Count.
COMPUTE 
    Photo_04_Pride_Female_Caucasian_Hit_Rate=
    Photo_04_Pride_Female_Caucasian_d/Photo_04_Pride_Female_Caucasian_d_Count.
COMPUTE  
    Photo_10_Pride_Female_African_Hit_Rate=
    Photo_10_Pride_Female_African_d/Photo_10_Pride_Female_African_d_Count.
COMPUTE 
    Photo_17_Pride_Male_Caucasian_Hit_Rate=
    Photo_17_Pride_Male_Caucasian_d/Photo_17_Pride_Male_Caucasian_d_Count.
COMPUTE
    Photo_23_Pride_Male_Caucasian_Hit_Rate=
    Photo_23_Pride_Male_Caucasian_d/Photo_23_Pride_Male_Caucasian_d_Count. 
COMPUTE
    Photo_29_Pride_Female_Caucasian_Hit_Rate=
    Photo_29_Pride_Female_Caucasian_d/Photo_29_Pride_Female_Caucasian_d_Count.
COMPUTE
    Photo_34_Pride_Female_African_Hit_Rate=
    Photo_34_Pride_Female_African_d/Photo_34_Pride_Female_African_d_Count. 
COMPUTE
    Photo_40_Pride_Male_African_Hit_Rate=
    Photo_40_Pride_Male_African_d/Photo_40_Pride_Male_African_d_Count.
EXECUTE.
************For each embarrassment expression.
COUNT
    Photo_19_Embarrassment_Female_Caucasian_d_1_Count=
    Photo_19_Embarrassment_Female_Caucasian_d_1(0) 
    Photo_19_Embarrassment_Female_Caucasian_d_1(1).
EXECUTE.
COUNT 
    Photo_31_Embarrassment_Male_African_d_1_Count=
    Photo_31_Embarrassment_Male_African_d_1(0)
    Photo_31_Embarrassment_Male_African_d_1(1).
EXECUTE.
COUNT
    Photo_33_Embarrassment_Male_African_d_1_Count= 
    Photo_33_Embarrassment_Male_African_d_1(0)
    Photo_33_Embarrassment_Male_African_d_1(1).
EXECUTE.
COUNT
    Photo_35_Embarrassment_Male_Caucasian_d_1_Count=
    Photo_35_Embarrassment_Male_Caucasian_d_1(0)
    Photo_35_Embarrassment_Male_Caucasian_d_1(1).
EXECUTE.
COUNT
    Photo_37_Embarrassment_Female_Caucasian_d_1_Count=
    Photo_37_Embarrassment_Female_Caucasian_d_1(0) 
    Photo_37_Embarrassment_Female_Caucasian_d_1(1).
EXECUTE.
COUNT
    Photo_46_Embarrassment_Male_Caucasian_d_1_Count=
    Photo_46_Embarrassment_Male_Caucasian_d_1(0)
    Photo_46_Embarrassment_Male_Caucasian_d_1(1).
EXECUTE.
COUNT
    Photo_47_Embarrassment_Female_African_d_1_Count= 
    Photo_47_Embarrassment_Female_African_d_1(0)
    Photo_47_Embarrassment_Female_African_d_1(1).
EXECUTE.
COMPUTE
    Photo_19_Embarrassment_Female_Caucasian_Hit_Rate= 
    Photo_19_Embarrassment_Female_Caucasian_d_1/Photo_19_Embarrassment_Female_Caucasian_d_1_Count.
COMPUTE
    Photo_31_Embarrassment_Male_African_Hit_Rate=  
    Photo_31_Embarrassment_Male_African_d_1/Photo_31_Embarrassment_Male_African_d_1_Count.
COMPUTE
    Photo_33_Embarrassment_Male_African_Hit_Rate= 
    Photo_33_Embarrassment_Male_African_d_1/Photo_33_Embarrassment_Male_African_d_1_Count. 
COMPUTE 
    Photo_35_Embarrassment_Male_Caucasian_Hit_Rate= 
    Photo_35_Embarrassment_Male_Caucasian_d_1/Photo_35_Embarrassment_Male_Caucasian_d_1_Count. 
COMPUTE
    Photo_37_Embarrassment_Female_Caucasian_Hit_Rate=  
    Photo_37_Embarrassment_Female_Caucasian_d_1/Photo_37_Embarrassment_Female_Caucasian_d_1_Count.
COMPUTE
    Photo_46_Embarrassment_Male_Caucasian_Hit_Rate= 
    Photo_46_Embarrassment_Male_Caucasian_d_1/Photo_46_Embarrassment_Male_Caucasian_d_1_Count. 
COMPUTE 
    Photo_47_Embarrassment_Female_African_Hit_Rate= 
    Photo_47_Embarrassment_Female_African_d_1/Photo_47_Embarrassment_Female_African_d_1_Count.
EXECUTE.
*************Repeated Measures ANOVAs using Photo as IV and Hit Rate as DV.
GLM Photo_03_Pride_Male_African_Hit_Rate Photo_04_Pride_Female_Caucasian_Hit_Rate 
    Photo_10_Pride_Female_African_Hit_Rate Photo_17_Pride_Male_Caucasian_Hit_Rate 
    Photo_23_Pride_Male_Caucasian_Hit_Rate Photo_29_Pride_Female_Caucasian_Hit_Rate 
    Photo_34_Pride_Female_African_Hit_Rate Photo_40_Pride_Male_African_Hit_Rate
  /WSFACTOR=photo 8 Polynomial 
  /METHOD=SSTYPE(3)
  /EMMEANS=TABLES(photo) COMPARE ADJ(bonferroni)
  /PRINT=DESCRIPTIVE ETASQ OPOWER 
  /CRITERIA=ALPHA(.05)
  /WSDESIGN=photo.
GLM Photo_19_Embarrassment_Female_Caucasian_Hit_Rate Photo_31_Embarrassment_Male_African_Hit_Rate 
    Photo_33_Embarrassment_Male_African_Hit_Rate Photo_35_Embarrassment_Male_Caucasian_Hit_Rate 
    Photo_37_Embarrassment_Female_Caucasian_Hit_Rate Photo_46_Embarrassment_Male_Caucasian_Hit_Rate 
    Photo_47_Embarrassment_Female_African_Hit_Rate
  /WSFACTOR=photo 7 Polynomial 
  /METHOD=SSTYPE(3)
  /EMMEANS=TABLES(photo) COMPARE ADJ(bonferroni)
  /PRINT=DESCRIPTIVE ETASQ OPOWER 
  /CRITERIA=ALPHA(.05)
  /WSDESIGN=photo.
