# Supplementary material for: Exploring Cultural Differences in the Recognition of the Self-Conscious Emotions
Source: PLoS One. 2015 Aug 26;10(8):e0136411. doi: 10.1371/journal.pone.0136411 (PMC4550404; doi:10.1371/journal.pone.0136411)
Supplement: S2 Syntax — SPSS syntax file for Study 2. (SPS) [file pone.0136411.s005.sps]

***STUDY 2: AMERICAN DATA***

******Step 1: Recoding each variable into a dichotomous variable, where the correct answer is coded as 1, and an incorrect answer is coded as 0.
*********Self-conscious emotions of pride, embarrassment, and shame.
RECODE 
    Photo_03_Pride_Male_African 
    Photo_04_Pride_Female_Caucasian 
    Photo_10_Pride_Female_African
    Photo_17_Pride_Male_Caucasian 
    Photo_23_Pride_Male_Caucasian 
    Photo_29_Pride_Female_Caucasian
    Photo_34_Pride_Female_African 
    Photo_40_Pride_Male_African 
    (7=1)  (MISSING=Copy) (ELSE=0) INTO
    Photo_03_Pride_Male_African_d 
    Photo_04_Pride_Female_Caucasian_d 
    Photo_10_Pride_Female_African_d
    Photo_17_Pride_Male_Caucasian_d 
    Photo_23_Pride_Male_Caucasian_d 
    Photo_29_Pride_Female_Caucasian_d
    Photo_34_Pride_Female_African_d 
    Photo_40_Pride_Male_African_d.
EXECUTE.
RECODE 
    Photo_19_Embarrassment_Female_Caucasian 
    Photo_31_Embarrassment_Male_African
    Photo_33_Embarrassment_Male_African 
    Photo_35_Embarrassment_Male_Caucasian
    Photo_37_Embarrassment_Female_Caucasian 
    Photo_46_Embarrassment_Male_Caucasian
    Photo_47_Embarrassment_Female_African 
    (3=1) (MISSING=Copy) (ELSE=0) INTO
    Photo_19_Embarrassment_Female_Caucasian_d 
    Photo_31_Embarrassment_Male_African_d
    Photo_33_Embarrassment_Male_African_d 
    Photo_35_Embarrassment_Male_Caucasian_d
    Photo_37_Embarrassment_Female_Caucasian_d 
    Photo_46_Embarrassment_Male_Caucasian_d
    Photo_47_Embarrassment_Female_African_d.
EXECUTE.
RECODE 
    Photo_06_Shame_Male_Caucasian 
    Photo_28_Shame_Male_African 
    Photo_30_Shame_Female_Caucasian 
    Photo_32_Shame_Female_African 
    (9=1) (MISSING=Copy) (ELSE=0) INTO
    Photo_06_Shame_Male_Caucasian_d 
    Photo_28_Shame_Male_African_d
    Photo_30_Shame_Female_Caucasian_d 
    Photo_32_Shame_Female_African_d.
EXECUTE.
*********Basic emotions of happiness, surprise, sadness, anger, disgust, and fear.
RECODE 
    Photo_07_Happiness_Male_African 
    Photo_12_Happiness_Male_Caucasian 
    Photo_16_Happiness_Female_Caucasian 
    Photo_39_Happiness_Female_African 
    (6=1) (MISSING=Copy) (ELSE=0) INTO
    Photo_07_Happiness_Male_African_d 
    Photo_12_Happiness_Male_Caucasian_d 
    Photo_16_Happiness_Female_Caucasian_d 
    Photo_39_Happiness_Female_African_d.
EXECUTE.
RECODE 
    Photo_02_Surprise_Male_Caucasian 
    Photo_08_Surprise_Female_Caucasian 
    Photo_36_Surprise_Male_African 
    Photo_38_Surprise_Female_African 
    (10=1) (MISSING=Copy) (ELSE=0) INTO
    Photo_02_Surprise_Male_Caucasian_d 
    Photo_08_Surprise_Female_Caucasian_d 
    Photo_36_Surprise_Male_African_d 
    Photo_38_Surprise_Female_African_d.
EXECUTE.
RECODE 
    Photo_09_Sadness_Female_African 
    Photo_11_Sadness_Male_African 
    Photo_41_Sadness_Female_Caucasian 
    Photo_45_Sadness_Male_Caucasian 
    (8=1) (MISSING=Copy) (ELSE=0) INTO
    Photo_09_Sadness_Female_African_d 
    Photo_11_Sadness_Male_African_d
    Photo_41_Sadness_Female_Caucasian_d 
    Photo_45_Sadness_Male_Caucasian_d.
EXECUTE.
RECODE 
    Photo_14_Anger_Female_Caucasian 
    Photo_26_Anger_Female_African 
    Photo_24_Anger_Male_Caucasian 
    Photo_44_Anger_Male_African 
    (1=1) (MISSING=Copy) (ELSE=0) INTO 
    Photo_14_Anger_Female_Caucasian_d  
    Photo_26_Anger_Female_African_d
    Photo_24_Anger_Male_Caucasian_d 
    Photo_44_Anger_Male_African_d.
EXECUTE.
RECODE 
    Photo_15_Disgust_Male_African 
    Photo_20_Disgust_Male_Caucasian 
    Photo_27_Disgust_Female_Caucasian 
    Photo_43_Disgust_Female_African 
    (2=1) (MISSING=Copy) (ELSE=0) INTO
    Photo_15_Disgust_Male_African_d 
    Photo_20_Disgust_Male_Caucasian_d 
    Photo_27_Disgust_Female_Caucasian_d 
    Photo_43_Disgust_Female_African_d.
EXECUTE.
RECODE 
    Photo_05_Fear_Male_Caucasian 
    Photo_18_Fear_Male_African 
    Photo_22_Fear_Female_Caucasian
    Photo_42_Fear_Female_African 
    (4=1) (MISSING=Copy) (ELSE=0) INTO 
    Photo_05_Fear_Male_Caucasian_d 
    Photo_18_Fear_Male_African_d 
    Photo_22_Fear_Female_Caucasian_d
    Photo_42_Fear_Female_African_d.
EXECUTE.
*********Neutral expression.
RECODE 
    Photo_01_Neutral_Female_Caucasian 
    Photo_13_Neutral_Female_African 
    Photo_21_Neutral_Male_Caucasian 
    Photo_25_Neutral_Male_African 
    (11=1) (MISSING=Copy) (ELSE=0) INTO 
    Photo_01_Neutral_Female_Caucasian_d 
    Photo_13_Neutral_Female_African_d 
    Photo_21_Neutral_Male_Caucasian_d 
    Photo_25_Neutral_Male_African_d.
EXECUTE.
******Step 2: Counting total responses where participant correctly labeled the expression.
*********Self-conscious emotions of pride, embarrassment, and shame.
COUNT 
    Pride_Hit=
    Photo_03_Pride_Male_African_d 
    Photo_04_Pride_Female_Caucasian_d 
    Photo_10_Pride_Female_African_d 
    Photo_17_Pride_Male_Caucasian_d 
    Photo_23_Pride_Male_Caucasian_d 
    Photo_29_Pride_Female_Caucasian_d 
    Photo_34_Pride_Female_African_d 
    Photo_40_Pride_Male_African_d(1).
EXECUTE.
COUNT 
    Embarrassment_Hit=
    Photo_19_Embarrassment_Female_Caucasian_d 
    Photo_31_Embarrassment_Male_African_d
    Photo_33_Embarrassment_Male_African_d 
    Photo_35_Embarrassment_Male_Caucasian_d 
    Photo_37_Embarrassment_Female_Caucasian_d 
    Photo_46_Embarrassment_Male_Caucasian_d
    Photo_47_Embarrassment_Female_African_d(1).
EXECUTE.
COUNT 
    Shame_Hit=
    Photo_06_Shame_Male_Caucasian_d 
    Photo_28_shame_Male_African_d 
    Photo_30_Shame_Female_Caucasian_d 
    Photo_32_Shame_Female_African_d(1).
EXECUTE.
*********Basic emotions of happiness, suprise, sadness, anger, disgust, and fear.
COUNT 
    Happiness_Hit=
    Photo_07_Happiness_Male_African_d 
    Photo_12_Happiness_Male_Caucasian_d 
    Photo_16_Happiness_Female_Caucasian_d 
    Photo_39_Happiness_Female_African_d(1).
EXECUTE.
COUNT 
    Surprise_Hit=
    Photo_02_Surprise_Male_Caucasian_d 
    Photo_08_Surprise_Female_Caucasian_d 
    Photo_36_Surprise_Male_African_d 
    Photo_38_Surprise_Female_African_d(1).
EXECUTE.
COUNT 
    Sadness_Hit= 
    Photo_09_Sadness_Female_African_d 
    Photo_11_Sadness_Male_African_d 
    Photo_41_Sadness_Female_Caucasian_d 
    Photo_45_Sadness_Male_Caucasian_d(1).
EXECUTE.
COUNT 
    Anger_Hit=
    Photo_14_Anger_Female_Caucasian_d 
    Photo_26_Anger_Female_African_d 
    Photo_24_Anger_Male_Caucasian_d 
    Photo_44_Anger_Male_African_d(1).
EXECUTE.
COUNT 
    Disgust_Hit=
    Photo_15_Disgust_Male_African_d 
    Photo_20_Disgust_Male_Caucasian_d 
    Photo_27_Disgust_Female_Caucasian_d 
    Photo_43_Disgust_Female_African_d(1).
EXECUTE.
COUNT 
    Fear_Hit=
    Photo_05_Fear_Male_Caucasian_d 
    Photo_18_Fear_Male_African_d 
    Photo_22_Fear_Female_Caucasian_d 
    Photo_42_Fear_Female_African_d(1).
EXECUTE.
*********Neutral expression.
COUNT 
    Neutral_Hit=
    Photo_01_Neutral_Female_Caucasian_d 
    Photo_13_Neutral_Female_African_d 
    Photo_21_Neutral_Male_Caucasian_d 
    Photo_25_Neutral_Male_African_d(1).
EXECUTE.
*********For expressions of African posers.
COUNT 
    African_Hit=
    Photo_36_Surprise_Male_African_d 
    Photo_38_Surprise_Female_African_d 
    Photo_03_Pride_Male_African_d 
    Photo_10_Pride_Female_African_d 
    Photo_34_Pride_Female_African_d 
    Photo_40_Pride_Male_African_d
    Photo_18_Fear_Male_African_d 
    Photo_42_Fear_Female_African_d
    Photo_26_Anger_Female_African_d
    Photo_44_Anger_Male_African_d
    Photo_28_Shame_Male_African_d 
    Photo_32_Shame_Female_African_d  
    Photo_07_Happiness_Male_African_d 
    Photo_39_Happiness_Female_African_d
    Photo_09_Sadness_Female_African_d 
    Photo_11_Sadness_Male_African_d
    Photo_15_Disgust_Male_African_d 
    Photo_43_Disgust_Female_African_d
    Photo_31_Embarrassment_Male_African_d 
    Photo_33_Embarrassment_Male_African_d 
    Photo_47_Embarrassment_Female_African_d(1).
EXECUTE.
*********For expressions of Caucasian posers.
COUNT 
    Caucasian_Hit=
    Photo_02_Surprise_Male_Caucasian_d 
    Photo_08_Surprise_Female_Caucasian_d
    Photo_04_Pride_Female_Caucasian_d 
    Photo_17_Pride_Male_Caucasian_d 
    Photo_23_Pride_Male_Caucasian_d 
    Photo_29_Pride_Female_Caucasian_d
    Photo_05_Fear_Male_Caucasian_d 
    Photo_22_Fear_Female_Caucasian_d
    Photo_24_Anger_Male_Caucasian_d 
    Photo_14_Anger_Female_Caucasian_d
    Photo_06_Shame_Male_Caucasian_d 
    Photo_30_Shame_Female_Caucasian_d
    Photo_12_Happiness_Male_Caucasian_d 
    Photo_16_Happiness_Female_Caucasian_d
    Photo_41_Sadness_Female_Caucasian_d 
    Photo_45_Sadness_Male_Caucasian_d
    Photo_20_Disgust_Male_Caucasian_d 
    Photo_27_Disgust_Female_Caucasian_d
    Photo_19_Embarrassment_Female_Caucasian_d 
    Photo_35_Embarrassment_Male_Caucasian_d
    Photo_37_Embarrassment_Female_Caucasian_d 
    Photo_46_Embarrassment_Male_Caucasian_d(1).
EXECUTE.
*********For expressions of female posers.
COUNT 
    Female_Hit= 
    Photo_14_Anger_Female_Caucasian_d 
    Photo_26_Anger_Female_African_d 
    Photo_27_Disgust_Female_Caucasian_d 
    Photo_43_Disgust_Female_African_d 
    Photo_19_Embarrassment_Female_Caucasian_d 
    Photo_37_Embarrassment_Female_Caucasian_d 
    Photo_47_Embarrassment_Female_African_d
    Photo_22_Fear_Female_Caucasian_d 
    Photo_42_Fear_Female_African_d 
    Photo_16_Happiness_Female_Caucasian_d  
    Photo_39_Happiness_Female_African_d 
    Photo_04_Pride_Female_Caucasian_d 
    Photo_10_Pride_Female_African_d 
    Photo_29_Pride_Female_Caucasian_d 
    Photo_34_Pride_Female_African_d 
    Photo_09_Sadness_Female_African_d 
    Photo_41_Sadness_Female_Caucasian_d 
    Photo_30_Shame_Female_Caucasian_d 
    Photo_32_Shame_Female_African_d 
    Photo_08_Surprise_Female_Caucasian_d 
    Photo_38_Surprise_Female_African_d(1).
EXECUTE.
*********For expressions of male posers.
COUNT 
    Male_Hit= 
    Photo_24_Anger_Male_Caucasian_d 
    Photo_44_Anger_Male_African_d 
    Photo_15_Disgust_male_African_d 
    Photo_20_Disgust_Male_Caucasian_d 
    Photo_31_Embarrassment_Male_African_d 
    Photo_33_Embarrassment_Male_African_d 
    Photo_35_Embarrassment_Male_Caucasian_d 
    Photo_46_Embarrassment_Male_Caucasian_d 
    Photo_05_Fear_Male_Caucasian_d 
    Photo_18_Fear_Male_African_d 
    Photo_07_Happiness_Male_African_d  
    Photo_12_Happiness_Male_Caucasian_d 
    Photo_03_Pride_Male_African_d 
    Photo_17_Pride_Male_Caucasian_d 
    Photo_23_Pride_Male_Caucasian_d 
    Photo_40_Pride_Male_African_d 
    Photo_11_Sadness_Male_African_d 
    Photo_45_Sadness_Male_Caucasian_d 
    Photo_06_Shame_Male_caucasian_d 
    Photo_28_Shame_Male_African_d
    Photo_02_Surprise_Male_Caucasian_d 
    Photo_36_Surprise_Male_African_d(1).
EXECUTE.
*********For expressions of self-conscious emotions.
COUNT 
    Self_Conscious_Emotions_Hit=
    Photo_04_Pride_Female_Caucasian_d 
    Photo_10_Pride_Female_African_d 
    Photo_29_Pride_Female_Caucasian_d 
    Photo_34_Pride_Female_African_d 
    Photo_03_Pride_Male_African_d 
    Photo_17_Pride_Male_Caucasian_d 
    Photo_23_Pride_Male_Caucasian_d 
    Photo_40_Pride_Male_African_d 
    Photo_19_Embarrassment_Female_Caucasian_d 
    Photo_37_Embarrassment_Female_Caucasian_d 
    Photo_47_Embarrassment_Female_African_d
    Photo_31_Embarrassment_Male_African_d
    Photo_33_Embarrassment_Male_African_d 
    Photo_35_Embarrassment_Male_Caucasian_d 
    Photo_46_Embarrassment_Male_Caucasian_d 
    Photo_30_Shame_Female_Caucasian_d 
    Photo_32_Shame_Female_African_d 
    Photo_06_Shame_Male_Caucasian_d 
    Photo_28_Shame_Male_African_d(1).
EXECUTE.
*********For expressions of basic emotions.
COUNT
    Basic_Emotions_Hit=
    Photo_16_Happiness_Female_Caucasian_d 
    Photo_39_Happiness_Female_African_d 
    Photo_07_Happiness_Male_African_d 
    Photo_12_Happiness_Male_Caucasian_d 
    Photo_08_Surprise_Female_Caucasian_d 
    Photo_38_Surprise_Female_African_d
    Photo_02_Surprise_Male_Caucasian_d 
    Photo_36_Surprise_Male_African_d 
    Photo_09_Sadness_Female_African_d 
    Photo_41_Sadness_Female_Caucasian_d 
    Photo_11_Sadness_Male_African_d 
    Photo_45_Sadness_Male_Caucasian_d 
    Photo_14_Anger_Female_Caucasian_d 
    Photo_26_Anger_Female_African_d 
    Photo_24_Anger_Male_Caucasian_d 
    Photo_44_Anger_Male_African_d 
    Photo_27_Disgust_Female_Caucasian_d 
    Photo_43_Disgust_Female_African_d 
    Photo_15_Disgust_Male_African_d 
    Photo_20_Disgust_Male_Caucasian_d 
    Photo_22_Fear_Female_Caucasian_d 
    Photo_42_Fear_Female_African_d 
    Photo_05_Fear_Male_Caucasian_d 
    Photo_18_Fear_Male_African_d(1).
EXECUTE.
******Step 3: Counting total responses (i.e., hits and misses) for each participant.
*********Self-conscious emotions of pride, embarrassment, and shame.
COUNT 
    Pride_Count=
    Photo_03_Pride_Male_African_d 
    Photo_04_Pride_Female_Caucasian_d 
    Photo_10_Pride_Female_African_d 
    Photo_17_Pride_Male_Caucasian_d 
    Photo_23_Pride_Male_Caucasian_d 
    Photo_29_Pride_Female_Caucasian_d 
    Photo_34_Pride_Female_African_d 
    Photo_40_Pride_Male_African_d(0)
    Photo_03_Pride_Male_African_d 
    Photo_04_Pride_Female_Caucasian_d 
    Photo_10_Pride_Female_African_d 
    Photo_17_Pride_Male_Caucasian_d 
    Photo_23_Pride_Male_Caucasian_d 
    Photo_29_Pride_Female_Caucasian_d 
    Photo_34_Pride_Female_African_d 
    Photo_40_Pride_Male_African_d(1).
EXECUTE.
COUNT 
    Embarrassment_Count=
    Photo_19_Embarrassment_Female_Caucasian_d 
    Photo_31_Embarrassment_Male_African_d 
    Photo_33_Embarrassment_Male_African_d 
    Photo_35_Embarrassment_Male_Caucasian_d 
    Photo_37_Embarrassment_Female_Caucasian_d 
    Photo_46_Embarrassment_Male_Caucasian_d 
    Photo_47_Embarrassment_Female_African_d(0)
    Photo_19_Embarrassment_Female_Caucasian_d 
    Photo_31_Embarrassment_Male_African_d 
    Photo_33_Embarrassment_Male_African_d 
    Photo_35_Embarrassment_Male_Caucasian_d 
    Photo_37_Embarrassment_Female_Caucasian_d 
    Photo_46_Embarrassment_Male_Caucasian_d 
    Photo_47_Embarrassment_Female_African_d(1).
EXECUTE.
COUNT 
    Shame_Count=
    Photo_06_Shame_Male_Caucasian_d 
    Photo_28_shame_Male_African_d 
    Photo_30_Shame_Female_Caucasian_d 
    Photo_32_Shame_Female_African_d(0)
    Photo_06_Shame_Male_Caucasian_d 
    Photo_28_shame_Male_African_d 
    Photo_30_Shame_Female_Caucasian_d 
    Photo_32_Shame_Female_African_d(1).
EXECUTE.
*********Basic emotions of happiness, suprise, sadness, anger, disgust, and fear.
COUNT 
    Happiness_Count=
    Photo_07_Happiness_Male_African_d 
    Photo_12_Happiness_Male_Caucasian_d 
    Photo_16_Happiness_Female_Caucasian_d 
    Photo_39_Happiness_Female_African_d(0)
    Photo_07_Happiness_Male_African_d 
    Photo_12_Happiness_Male_Caucasian_d 
    Photo_16_Happiness_Female_Caucasian_d 
    Photo_39_Happiness_Female_African_d(1).
EXECUTE.
COUNT 
    Surprise_Count=
    Photo_02_Surprise_Male_Caucasian_d 
    Photo_08_Surprise_Female_Caucasian_d 
    Photo_36_Surprise_Male_African_d 
    Photo_38_Surprise_Female_African_d(0)
    Photo_02_Surprise_Male_Caucasian_d 
    Photo_08_Surprise_Female_Caucasian_d 
    Photo_36_Surprise_Male_African_d 
    Photo_38_Surprise_Female_African_d(1).
EXECUTE.
COUNT 
    Sadness_Count= 
    Photo_09_Sadness_Female_African_d 
    Photo_11_Sadness_Male_African_d 
    Photo_41_Sadness_Female_Caucasian_d 
    Photo_45_Sadness_Male_Caucasian_d(0)
    Photo_09_Sadness_Female_African_d 
    Photo_11_Sadness_Male_African_d 
    Photo_41_Sadness_Female_Caucasian_d 
    Photo_45_Sadness_Male_Caucasian_d(1).
EXECUTE.
COUNT 
    Anger_Count=
    Photo_14_Anger_Female_Caucasian_d 
    Photo_26_Anger_Female_African_d 
    Photo_24_Anger_Male_Caucasian_d 
    Photo_44_Anger_Male_African_d(0)
    Photo_14_Anger_Female_Caucasian_d 
    Photo_26_Anger_Female_African_d 
    Photo_24_Anger_Male_Caucasian_d 
    Photo_44_Anger_Male_African_d(1).
EXECUTE.
COUNT 
    Disgust_Count=
    Photo_15_Disgust_Male_African_d 
    Photo_20_Disgust_Male_Caucasian_d 
    Photo_27_Disgust_Female_Caucasian_d 
    Photo_43_Disgust_Female_African_d(0)
    Photo_15_Disgust_Male_African_d 
    Photo_20_Disgust_Male_Caucasian_d 
    Photo_27_Disgust_Female_Caucasian_d 
    Photo_43_Disgust_Female_African_d(1).
EXECUTE.
COUNT 
    Fear_Count=
    Photo_05_Fear_Male_Caucasian_d 
    Photo_18_Fear_Male_African_d 
    Photo_22_Fear_Female_Caucasian_d 
    Photo_42_Fear_Female_African_d(0)
    Photo_05_Fear_Male_Caucasian_d 
    Photo_18_Fear_Male_African_d 
    Photo_22_Fear_Female_Caucasian_d 
    Photo_42_Fear_Female_African_d(1).
EXECUTE.
*********Neutral expression.
COUNT 
    Neutral_Count=
    Photo_01_Neutral_Female_Caucasian_d 
    Photo_13_Neutral_Female_African_d 
    Photo_21_Neutral_Male_Caucasian_d 
    Photo_25_Neutral_Male_African_d(0)
    Photo_01_Neutral_Female_Caucasian_d 
    Photo_13_Neutral_Female_African_d 
    Photo_21_Neutral_Male_Caucasian_d 
    Photo_25_Neutral_Male_African_d(1).
EXECUTE.
*********For expressions of African posers.
COUNT 
    African_Count=
    Photo_36_Surprise_Male_African_d 
    Photo_38_Surprise_Female_African_d 
    Photo_03_Pride_Male_African_d 
    Photo_10_Pride_Female_African_d 
    Photo_34_Pride_Female_African_d 
    Photo_40_Pride_Male_African_d
    Photo_18_Fear_Male_African_d 
    Photo_42_Fear_Female_African_d
    Photo_26_Anger_Female_African_d
    Photo_44_Anger_Male_African_d
    Photo_28_Shame_Male_African_d 
    Photo_32_Shame_Female_African_d  
    Photo_07_Happiness_Male_African_d 
    Photo_39_Happiness_Female_African_d
    Photo_09_Sadness_Female_African_d 
    Photo_11_Sadness_Male_African_d
    Photo_15_Disgust_Male_African_d 
    Photo_43_Disgust_Female_African_d
    Photo_31_Embarrassment_Male_African_d 
    Photo_33_Embarrassment_Male_African_d 
    Photo_47_Embarrassment_Female_African_d(0)
    Photo_36_Surprise_Male_African_d 
    Photo_38_Surprise_Female_African_d 
    Photo_03_Pride_Male_African_d 
    Photo_10_Pride_Female_African_d 
    Photo_34_Pride_Female_African_d 
    Photo_40_Pride_Male_African_d
    Photo_18_Fear_Male_African_d 
    Photo_42_Fear_Female_African_d
    Photo_26_Anger_Female_African_d
    Photo_44_Anger_Male_African_d
    Photo_28_Shame_Male_African_d 
    Photo_32_Shame_Female_African_d  
    Photo_07_Happiness_Male_African_d 
    Photo_39_Happiness_Female_African_d
    Photo_09_Sadness_Female_African_d 
    Photo_11_Sadness_Male_African_d
    Photo_15_Disgust_Male_African_d 
    Photo_43_Disgust_Female_African_d
    Photo_31_Embarrassment_Male_African_d 
    Photo_33_Embarrassment_Male_African_d 
    Photo_47_Embarrassment_Female_African_d(1).
EXECUTE.
*********For expressions of Caucasian posers.
COUNT 
    Caucasian_Count=
    Photo_02_Surprise_Male_Caucasian_d 
    Photo_08_Surprise_Female_Caucasian_d
    Photo_04_Pride_Female_Caucasian_d 
    Photo_17_Pride_Male_Caucasian_d 
    Photo_23_Pride_Male_Caucasian_d 
    Photo_29_Pride_Female_Caucasian_d
    Photo_05_Fear_Male_Caucasian_d 
    Photo_22_Fear_Female_Caucasian_d
    Photo_24_Anger_Male_Caucasian_d 
    Photo_14_Anger_Female_Caucasian_d
    Photo_06_Shame_Male_Caucasian_d 
    Photo_30_Shame_Female_Caucasian_d
    Photo_12_Happiness_Male_Caucasian_d 
    Photo_16_Happiness_Female_Caucasian_d
    Photo_41_Sadness_Female_Caucasian_d 
    Photo_45_Sadness_Male_Caucasian_d
    Photo_20_Disgust_Male_Caucasian_d 
    Photo_27_Disgust_Female_Caucasian_d
    Photo_19_Embarrassment_Female_Caucasian_d 
    Photo_35_Embarrassment_Male_Caucasian_d
    Photo_37_Embarrassment_Female_Caucasian_d 
    Photo_46_Embarrassment_Male_Caucasian_d(0)
    Photo_02_Surprise_Male_Caucasian_d 
    Photo_08_Surprise_Female_Caucasian_d
    Photo_04_Pride_Female_Caucasian_d 
    Photo_17_Pride_Male_Caucasian_d 
    Photo_23_Pride_Male_Caucasian_d 
    Photo_29_Pride_Female_Caucasian_d
    Photo_05_Fear_Male_Caucasian_d 
    Photo_22_Fear_Female_Caucasian_d
    Photo_24_Anger_Male_Caucasian_d 
    Photo_14_Anger_Female_Caucasian_d
    Photo_06_Shame_Male_Caucasian_d 
    Photo_30_Shame_Female_Caucasian_d
    Photo_12_Happiness_Male_Caucasian_d 
    Photo_16_Happiness_Female_Caucasian_d
    Photo_41_Sadness_Female_Caucasian_d 
    Photo_45_Sadness_Male_Caucasian_d
    Photo_20_Disgust_Male_Caucasian_d 
    Photo_27_Disgust_Female_Caucasian_d
    Photo_19_Embarrassment_Female_Caucasian_d 
    Photo_35_Embarrassment_Male_Caucasian_d
    Photo_37_Embarrassment_Female_Caucasian_d 
    Photo_46_Embarrassment_Male_Caucasian_d(1).
EXECUTE.
*********For expressions of female posers.
COUNT 
    Female_Count= 
    Photo_14_Anger_Female_Caucasian_d 
    Photo_26_Anger_Female_African_d 
    Photo_27_Disgust_Female_Caucasian_d 
    Photo_43_Disgust_Female_African_d 
    Photo_19_Embarrassment_Female_Caucasian_d 
    Photo_37_Embarrassment_Female_Caucasian_d 
    Photo_47_Embarrassment_Female_African_d
    Photo_22_Fear_Female_Caucasian_d 
    Photo_42_Fear_Female_African_d 
    Photo_16_Happiness_Female_Caucasian_d  
    Photo_39_Happiness_Female_African_d 
    Photo_04_Pride_Female_Caucasian_d 
    Photo_10_Pride_Female_African_d 
    Photo_29_Pride_Female_Caucasian_d 
    Photo_34_Pride_Female_African_d 
    Photo_09_Sadness_Female_African_d 
    Photo_41_Sadness_Female_Caucasian_d 
    Photo_30_Shame_Female_Caucasian_d 
    Photo_32_Shame_Female_African_d 
    Photo_08_Surprise_Female_Caucasian_d 
    Photo_38_Surprise_Female_African_d(0)
    Photo_14_Anger_Female_Caucasian_d 
    Photo_26_Anger_Female_African_d 
    Photo_27_Disgust_Female_Caucasian_d 
    Photo_43_Disgust_Female_African_d 
    Photo_19_Embarrassment_Female_Caucasian_d
    Photo_37_Embarrassment_Female_Caucasian_d 
    Photo_47_Embarrassment_Female_African_d
    Photo_22_Fear_Female_Caucasian_d 
    Photo_42_Fear_Female_African_d 
    Photo_16_Happiness_Female_Caucasian_d  
    Photo_39_Happiness_Female_African_d 
    Photo_04_Pride_Female_Caucasian_d 
    Photo_10_Pride_Female_African_d 
    Photo_29_Pride_Female_Caucasian_d 
    Photo_34_Pride_Female_African_d 
    Photo_09_Sadness_Female_African_d 
    Photo_41_Sadness_Female_Caucasian_d 
    Photo_30_Shame_Female_Caucasian_d 
    Photo_32_Shame_Female_African_d 
    Photo_08_Surprise_Female_Caucasian_d 
    Photo_38_Surprise_Female_African_d(1).
EXECUTE.
*********For expressions of male posers.
COUNT 
    Male_Count= 
    Photo_24_Anger_Male_Caucasian_d 
    Photo_44_Anger_Male_African_d 
    Photo_15_Disgust_male_African_d 
    Photo_20_Disgust_Male_Caucasian_d 
    Photo_31_Embarrassment_Male_African_d 
    Photo_33_Embarrassment_Male_African_d 
    Photo_35_Embarrassment_Male_Caucasian_d 
    Photo_46_Embarrassment_Male_Caucasian_d 
    Photo_05_Fear_Male_Caucasian_d 
    Photo_18_Fear_Male_African_d 
    Photo_07_Happiness_Male_African_d  
    Photo_12_Happiness_Male_Caucasian_d 
    Photo_03_Pride_Male_African_d 
    Photo_17_Pride_Male_Caucasian_d 
    Photo_23_Pride_Male_Caucasian_d 
    Photo_40_Pride_Male_African_d 
    Photo_11_Sadness_Male_African_d 
    Photo_45_Sadness_Male_Caucasian_d 
    Photo_06_Shame_Male_caucasian_d 
    Photo_28_Shame_Male_African_d
    Photo_02_Surprise_Male_Caucasian_d 
    Photo_36_Surprise_Male_African_d(0)
    Photo_24_Anger_Male_Caucasian_d 
    Photo_44_Anger_Male_African_d 
    Photo_15_Disgust_male_African_d 
    Photo_20_Disgust_Male_Caucasian_d 
    Photo_31_Embarrassment_Male_African_d 
    Photo_33_Embarrassment_Male_African_d 
    Photo_35_Embarrassment_Male_Caucasian_d 
    Photo_46_Embarrassment_Male_Caucasian_d 
    Photo_05_Fear_Male_Caucasian_d 
    Photo_18_Fear_Male_African_d 
    Photo_07_Happiness_Male_African_d  
    Photo_12_Happiness_Male_Caucasian_d 
    Photo_03_Pride_Male_African_d 
    Photo_17_Pride_Male_Caucasian_d 
    Photo_23_Pride_Male_Caucasian_d 
    Photo_40_Pride_Male_African_d 
    Photo_11_Sadness_Male_African_d 
    Photo_45_Sadness_Male_Caucasian_d 
    Photo_06_Shame_Male_caucasian_d 
    Photo_28_Shame_Male_African_d
    Photo_02_Surprise_Male_Caucasian_d 
    Photo_36_Surprise_Male_African_d(1).
EXECUTE.
*********For expressions of self-conscious emotions.
COUNT 
    Self_Conscious_Emotions_Count=
    Photo_04_Pride_Female_Caucasian_d 
    Photo_10_Pride_Female_African_d 
    Photo_29_Pride_Female_Caucasian_d 
    Photo_34_Pride_Female_African_d 
    Photo_03_Pride_Male_African_d 
    Photo_17_Pride_Male_Caucasian_d 
    Photo_23_Pride_Male_Caucasian_d 
    Photo_40_Pride_Male_African_d 
    Photo_19_Embarrassment_Female_Caucasian_d 
    Photo_37_Embarrassment_Female_Caucasian_d 
    Photo_47_Embarrassment_Female_African_d
    Photo_31_Embarrassment_Male_African_d
    Photo_33_Embarrassment_Male_African_d 
    Photo_35_Embarrassment_Male_Caucasian_d 
    Photo_46_Embarrassment_Male_Caucasian_d 
    Photo_30_Shame_Female_Caucasian_d 
    Photo_32_Shame_Female_African_d 
    Photo_06_Shame_Male_Caucasian_d 
    Photo_28_Shame_Male_African_d(0)
    Photo_04_Pride_Female_Caucasian_d 
    Photo_10_Pride_Female_African_d 
    Photo_29_Pride_Female_Caucasian_d 
    Photo_34_Pride_Female_African_d 
    Photo_03_Pride_Male_African_d 
    Photo_17_Pride_Male_Caucasian_d 
    Photo_23_Pride_Male_Caucasian_d 
    Photo_40_Pride_Male_African_d 
    Photo_19_Embarrassment_Female_Caucasian_d 
    Photo_37_Embarrassment_Female_Caucasian_d 
    Photo_47_Embarrassment_Female_African_d
    Photo_31_Embarrassment_Male_African_d
    Photo_33_Embarrassment_Male_African_d 
    Photo_35_Embarrassment_Male_Caucasian_d 
    Photo_46_Embarrassment_Male_Caucasian_d 
    Photo_30_Shame_Female_Caucasian_d 
    Photo_32_Shame_Female_African_d 
    Photo_06_Shame_Male_Caucasian_d 
    Photo_28_Shame_Male_African_d(1).
EXECUTE.
*********For expressions of basic emotions.
COUNT
    Basic_Emotions_Count=
    Photo_16_Happiness_Female_Caucasian_d 
    Photo_39_Happiness_Female_African_d 
    Photo_07_Happiness_Male_African_d 
    Photo_12_Happiness_Male_Caucasian_d 
    Photo_08_Surprise_Female_Caucasian_d 
    Photo_38_Surprise_Female_African_d
    Photo_02_Surprise_Male_Caucasian_d 
    Photo_36_Surprise_Male_African_d 
    Photo_09_Sadness_Female_African_d 
    Photo_41_Sadness_Female_Caucasian_d 
    Photo_11_Sadness_Male_African_d 
    Photo_45_Sadness_Male_Caucasian_d 
    Photo_14_Anger_Female_Caucasian_d 
    Photo_26_Anger_Female_African_d 
    Photo_24_Anger_Male_Caucasian_d 
    Photo_44_Anger_Male_African_d 
    Photo_27_Disgust_Female_Caucasian_d 
    Photo_43_Disgust_Female_African_d 
    Photo_15_Disgust_Male_African_d 
    Photo_20_Disgust_Male_Caucasian_d 
    Photo_22_Fear_Female_Caucasian_d 
    Photo_42_Fear_Female_African_d 
    Photo_05_Fear_Male_Caucasian_d 
    Photo_18_Fear_Male_African_d(0)
    Photo_16_Happiness_Female_Caucasian_d 
    Photo_39_Happiness_Female_African_d 
    Photo_07_Happiness_Male_African_d 
    Photo_12_Happiness_Male_Caucasian_d 
    Photo_08_Surprise_Female_Caucasian_d 
    Photo_38_Surprise_Female_African_d
    Photo_02_Surprise_Male_Caucasian_d 
    Photo_36_Surprise_Male_African_d 
    Photo_09_Sadness_Female_African_d 
    Photo_41_Sadness_Female_Caucasian_d 
    Photo_11_Sadness_Male_African_d 
    Photo_45_Sadness_Male_Caucasian_d 
    Photo_14_Anger_Female_Caucasian_d 
    Photo_26_Anger_Female_African_d 
    Photo_24_Anger_Male_Caucasian_d 
    Photo_44_Anger_Male_African_d 
    Photo_27_Disgust_Female_Caucasian_d 
    Photo_43_Disgust_Female_African_d 
    Photo_15_Disgust_Male_African_d 
    Photo_20_Disgust_Male_Caucasian_d 
    Photo_22_Fear_Female_Caucasian_d 
    Photo_42_Fear_Female_African_d 
    Photo_05_Fear_Male_Caucasian_d 
    Photo_18_Fear_Male_African_d(1).
EXECUTE.
******Step 4: Calculating hit rates by dividing hits by counts.
*********For self-conscious emotions of pride, embarrassment, and shame.
COMPUTE 
    Pride_Hit_Rate=
    Pride_Hit/Pride_Count.
COMPUTE 
    Embarrassment_Hit_Rate=
    Embarrassment_Hit/Embarrassment_Count.
COMPUTE 
    Shame_Hit_Rate=
    Shame_Hit/Shame_Count.
EXECUTE.
*********For basic emotions of happiness, surprise, sadness, anger, disgust, and fear.
COMPUTE 
    Happiness_Hit_Rate=
    Happiness_Hit/Happiness_Count.
COMPUTE  
    Surprise_Hit_Rate=
    Surprise_Hit/Surprise_Count.
COMPUTE 
    Sadness_Hit_Rate=
    Sadness_Hit/Sadness_Count.
COMPUTE 
    Anger_Hit_Rate=
    Anger_Hit/Anger_Count.
COMPUTE 
    Disgust_Hit_Rate=
    Disgust_Hit/Disgust_Count.
COMPUTE 
    Fear_Hit_Rate=
    Fear_Hit/Fear_Count.
EXECUTE.
*********For expressions of African posers.
COMPUTE 
    African_Hit_Rate=
    African_Hit/African_Count.
EXECUTE.
*********For expressions of Caucasian posers.
COMPUTE 
    Caucasian_Hit_Rate=
    Caucasian_Hit/Caucasian_Count.
EXECUTE.
*********For expressions of female posers.
COMPUTE 
    Female_Hit_Rate=
    Female_Hit/Female_Count.
EXECUTE.
*********For expressions of male posers.
COMPUTE 
    Male_Hit_Rate=
    Male_Hit/Male_Count.
EXECUTE.
*********For expressions of self-conscious emotions.
COMPUTE 
    Self_Conscious_Emotions_Hit_Rate=
    Self_Conscious_Emotions_Hit/Self_Conscious_Emotions_Count.
EXECUTE.
*********For expressions of basic emotions.
COMPUTE 
    Basic_Emotions_Hit_Rate=
    Basic_Emotions_Hit/Basic_Emotions_Count.
EXECUTE.
******Step 5: Describing our participant sample.
FREQUENCIES VARIABLES=Gender Group
  /ORDER=ANALYSIS.
FREQUENCIES VARIABLES=Age
  /STATISTICS=MEDIAN MINIMUM MAXIMUM 
  /ORDER=ANALYSIS.
CROSSTABS
  /TABLES=Group BY Gender
  /FORMAT=AVALUE TABLES
  /STATISTICS=CHISQ 
  /CELLS=COUNT
  /COUNT ROUND CELL.
USE ALL.
COMPUTE filter_$=(Group=3).
VARIABLE LABELS filter_$ 'Group=3 (FILTER)'.
VALUE LABELS filter_$ 0 'Not Selected' 1 'Selected'.
FORMATS filter_$ (f1.0).
FILTER BY filter_$.
EXECUTE.
DESCRIPTIVES VARIABLES=Years_US
  /STATISTICS=MEAN STDDEV MIN MAX.
FREQUENCIES VARIABLES=Country Native_Language
  /ORDER=ANALYSIS.
FILTER OFF.
USE ALL.
EXECUTE.
******Step 6: Recoding items and computing scale scores for cultural values.
RECODE 
    AAVS_14    AAVS_34    AAVS_37    AAVS_25    AAVS_03    AAVS_32    AAVS_35 
    AAVS_16    AAVS_33    AAVS_05    AAVS_09    AAVS_26    AAVS_41
    (1=7) (2=6) (3=5) (4=Copy) (5=3) (6=2) (7=1) (MISSING=Copy) (ELSE=Copy) INTO 
    AAVS_14_r AAVS_34_r AAVS_37_r AAVS_25_r AAVS_03_r AAVS_32_r AAVS_35_r  
    AAVS_16_r AAVS_33_r AAVS_05_r AAVS_09_r AAVS_26_r AAVS_41_r.
EXECUTE.   
COMPUTE 
    Collectivism = 
    MEAN(AAVS_14_r, AAVS_34_r, AAVS_37_r, AAVS_02, AAVS_06, AAVS_10, AAVS_23).
COMPUTE 
    Conformity_to_Norms =
    MEAN(AAVS_25_r, AAVS_01, AAVS_11, AAVS_27, AAVS_28, AAVS_39, AAVS_42).
COMPUTE
    Emotional_Self_Control =
    MEAN(AAVS_03_r, AAVS_32_r, AAVS_35_r, AAVS_07, AAVS_15, AAVS_20, AAVS_24, 
               AAVS_29).
COMPUTE
    Family_Recognition_Through_Achievement =
    MEAN(AAVS_16_r, AAVS_33_r, AAVS_04, AAVS_08, AAVS_12, AAVS_13, AAVS_17,  
               AAVS_18, AAVS_21, AAVS_22, AAVS_31, AAVS_36, AAVS_38, AAVS_40).
COMPUTE 
    Humility =
    MEAN(AAVS_05_r, AAVS_09_r, AAVS_26_r, AAVS_41_r, AAVS_19, AAVS_30).
COMPUTE
    Loss_of_Face = 
    MEAN(LOF_01, LOF_02, LOF_03, LOF_04, LOF_05, LOF_06, LOF_07,  
               LOF_08, LOF_09, LOF_10, LOF_11, LOF_12, LOF_13, LOF_14,  
               LOF_15, LOF_16, LOF_17, LOF_18, LOF_19, LOF_20, LOF_21).
EXECUTE.
SORT CASES  BY Group.
SPLIT FILE LAYERED BY Group.
SPLIT FILE OFF.
******Step 7: Obtaining average recognition rates for all emotion expressions, by emotion.
SORT CASES  BY Group.
SPLIT FILE LAYERED BY Group.
DESCRIPTIVES VARIABLES=
    Self_Conscious_Emotions_Hit_Rate 
    Basic_Emotions_Hit_Rate 
    Pride_Hit_Rate 
    Shame_Hit_Rate 
    Embarrassment_Hit_Rate 
    Happiness_Hit_Rate 
    Surprise_Hit_Rate 
    Sadness_Hit_Rate 
    Anger_Hit_Rate 
    Disgust_Hit_Rate 
    Fear_Hit_Rate
  /STATISTICS=MEAN STDDEV MIN MAX.
SPLIT FILE OFF.
******Step 8: Computing coefficient alphas, and correlation matrix for cultural values.
SORT CASES  BY Group.
SPLIT FILE LAYERED BY Group.
RELIABILITY
  /VARIABLES=AAVS_14_r AAVS_34_r AAVS_37_r AAVS_02 AAVS_06 AAVS_10 AAVS_23
  /SCALE('AAVS Collectivism Subscale') ALL
  /MODEL=ALPHA.
RELIABILITY
  /VARIABLES=AAVS_25_r  AAVS_01  AAVS_11  AAVS_27  AAVS_28  AAVS_39  AAVS_42
  /SCALE('AAVS Conformity to Norms Subscale') ALL
  /MODEL=ALPHA.
RELIABILITY
  /VARIABLES=AAVS_03_r  AAVS_32_r  AAVS_35_r  AAVS_07  AAVS_15  AAVS_20  AAVS_24  AAVS_29
  /SCALE('AAVS Emotional Self-Control Subscale') ALL
  /MODEL=ALPHA.
RELIABILITY
  /VARIABLES=AAVS_16_r  AAVS_33_r  AAVS_04  AAVS_08  AAVS_12  AAVS_13 
AAVS_17  AAVS_18  AAVS_21  AAVS_22  AAVS_31  AAVS_36  AAVS_38  AAVS_40
  /SCALE('AAVS Family Recognition through Achievement Subscale') ALL
  /MODEL=ALPHA.
RELIABILITY
  /VARIABLES=AAVS_05_r  AAVS_09_r  AAVS_26_r  AAVS_41_r  AAVS_19  AAVS_30
  /SCALE('AAVS Humility Subscale') ALL
  /MODEL=ALPHA.
RELIABILITY
  /VARIABLES=LOF_01  LOF_02  LOF_03  LOF_04  LOF_05  LOF_06  LOF_07  LOF_08  
LOF_09  LOF_10  LOF_11  LOF_12  LOF_13  LOF_14  LOF_15  LOF_16  LOF_17  LOF_18  LOF_19  
LOF_20  LOF_21
  /SCALE('Loss of Face') ALL
  /MODEL=ALPHA.
DESCRIPTIVES VARIABLES=Collectivism Conformity_to_Norms Emotional_Self_Control 
    Family_Recognition_Through_Achievement Humility Loss_of_Face
  /STATISTICS=MEAN STDDEV MIN MAX.
CORRELATIONS
  /VARIABLES=Collectivism Conformity_to_Norms Emotional_Self_Control 
    Family_Recognition_Through_Achievement Humility Loss_of_Face
  /PRINT=TWOTAIL NOSIG
  /MISSING=PAIRWISE.
SPLIT FILE OFF.
******Step 9: Regressions with cultural group as predictor and emotion recognition rates as outcome.
RECODE Group (1=Copy) (MISSING=SYSMIS) (ELSE=0) INTO Caucasian.
VARIABLE LABELS  Caucasian 'Dummy variable for Caucasian '.
EXECUTE.
RECODE Group (2=Copy) (MISSING=SYSMIS) (ELSE=0) INTO Asian_US .
VARIABLE LABELS  Asian_US 'Dummy variable for Asian (born and raised in US) '.
EXECUTE.
RECODE Group (3=Copy) (MISSING=SYSMIS) (ELSE=0) INTO Asian_Asia .
VARIABLE LABELS  Asian_Asia 'Dummy variable for Asian (born and raised in Asia) '.
EXECUTE.
*********Self-Conscious Emotions.
REGRESSION
  /DESCRIPTIVES MEAN STDDEV CORR SIG N
  /MISSING LISTWISE
  /STATISTICS COEFF OUTS R ANOVA COLLIN TOL CHANGE ZPP
  /CRITERIA=PIN(.05) POUT(.10)
  /NOORIGIN 
  /DEPENDENT Self_Conscious_Emotions_Hit_Rate
  /METHOD=ENTER Asian_Asia Asian_US.
REGRESSION
  /DESCRIPTIVES MEAN STDDEV CORR SIG N
  /MISSING LISTWISE
  /STATISTICS COEFF OUTS R ANOVA COLLIN TOL CHANGE ZPP
  /CRITERIA=PIN(.05) POUT(.10)
  /NOORIGIN 
  /DEPENDENT Pride_Hit_Rate
  /METHOD=ENTER Asian_Asia Asian_US.
REGRESSION
  /DESCRIPTIVES MEAN STDDEV CORR SIG N
  /MISSING LISTWISE
  /STATISTICS COEFF OUTS R ANOVA COLLIN TOL CHANGE ZPP
  /CRITERIA=PIN(.05) POUT(.10)
  /NOORIGIN 
  /DEPENDENT Shame_Hit_Rate
  /METHOD=ENTER Asian_Asia Asian_US.
REGRESSION
  /DESCRIPTIVES MEAN STDDEV CORR SIG N
  /MISSING LISTWISE
  /STATISTICS COEFF OUTS R ANOVA COLLIN TOL CHANGE ZPP
  /CRITERIA=PIN(.05) POUT(.10)
  /NOORIGIN 
  /DEPENDENT Embarrassment_Hit_Rate
  /METHOD=ENTER Asian_Asia Asian_US.
*********Basic Emotions.
REGRESSION
  /DESCRIPTIVES MEAN STDDEV CORR SIG N
  /MISSING LISTWISE
  /STATISTICS COEFF OUTS R ANOVA COLLIN TOL CHANGE ZPP
  /CRITERIA=PIN(.05) POUT(.10)
  /NOORIGIN 
  /DEPENDENT Basic_Emotions_Hit_Rate
  /METHOD=ENTER Asian_Asia Asian_US.
REGRESSION
  /DESCRIPTIVES MEAN STDDEV CORR SIG N
  /MISSING LISTWISE
  /STATISTICS COEFF OUTS R ANOVA COLLIN TOL CHANGE ZPP
  /CRITERIA=PIN(.05) POUT(.10)
  /NOORIGIN 
  /DEPENDENT Happiness_Hit_Rate
  /METHOD=ENTER Asian_Asia Asian_US.
REGRESSION
  /DESCRIPTIVES MEAN STDDEV CORR SIG N
  /MISSING LISTWISE
  /STATISTICS COEFF OUTS R ANOVA COLLIN TOL CHANGE ZPP
  /CRITERIA=PIN(.05) POUT(.10)
  /NOORIGIN 
  /DEPENDENT Surprise_Hit_Rate
  /METHOD=ENTER Asian_Asia Asian_US.
REGRESSION
  /DESCRIPTIVES MEAN STDDEV CORR SIG N
  /MISSING LISTWISE
  /STATISTICS COEFF OUTS R ANOVA COLLIN TOL CHANGE ZPP
  /CRITERIA=PIN(.05) POUT(.10)
  /NOORIGIN 
  /DEPENDENT Sadness_Hit_Rate
  /METHOD=ENTER Asian_Asia Asian_US.
REGRESSION
  /DESCRIPTIVES MEAN STDDEV CORR SIG N
  /MISSING LISTWISE
  /STATISTICS COEFF OUTS R ANOVA COLLIN TOL CHANGE ZPP
  /CRITERIA=PIN(.05) POUT(.10)
  /NOORIGIN 
  /DEPENDENT Anger_Hit_Rate
  /METHOD=ENTER Asian_Asia Asian_US.
REGRESSION
  /DESCRIPTIVES MEAN STDDEV CORR SIG N
  /MISSING LISTWISE
  /STATISTICS COEFF OUTS R ANOVA COLLIN TOL CHANGE ZPP
  /CRITERIA=PIN(.05) POUT(.10)
  /NOORIGIN 
  /DEPENDENT Disgust_Hit_Rate
  /METHOD=ENTER Asian_Asia Asian_US.
REGRESSION
  /DESCRIPTIVES MEAN STDDEV CORR SIG N
  /MISSING LISTWISE
  /STATISTICS COEFF OUTS R ANOVA COLLIN TOL CHANGE ZPP
  /CRITERIA=PIN(.05) POUT(.10)
  /NOORIGIN 
  /DEPENDENT Fear_Hit_Rate
  /METHOD=ENTER Asian_Asia Asian_US.
******Step 10: Regressions with cultural group as predictor and cultural values as outcome.
REGRESSION
  /DESCRIPTIVES MEAN STDDEV CORR SIG N
  /MISSING LISTWISE
  /STATISTICS COEFF OUTS R ANOVA COLLIN TOL CHANGE ZPP
  /CRITERIA=PIN(.05) POUT(.10)
  /NOORIGIN 
  /DEPENDENT Collectivism
  /METHOD=ENTER Asian_Asia Asian_US.
REGRESSION
  /DESCRIPTIVES MEAN STDDEV CORR SIG N
  /MISSING LISTWISE
  /STATISTICS COEFF OUTS R ANOVA COLLIN TOL CHANGE ZPP
  /CRITERIA=PIN(.05) POUT(.10)
  /NOORIGIN 
  /DEPENDENT Conformity_to_norms
  /METHOD=ENTER Asian_Asia Asian_US.
REGRESSION
  /DESCRIPTIVES MEAN STDDEV CORR SIG N
  /MISSING LISTWISE
  /STATISTICS COEFF OUTS R ANOVA COLLIN TOL CHANGE ZPP
  /CRITERIA=PIN(.05) POUT(.10)
  /NOORIGIN 
  /DEPENDENT Emotional_self_control
  /METHOD=ENTER Asian_Asia Asian_US.
REGRESSION
  /DESCRIPTIVES MEAN STDDEV CORR SIG N
  /MISSING LISTWISE
  /STATISTICS COEFF OUTS R ANOVA COLLIN TOL CHANGE ZPP
  /CRITERIA=PIN(.05) POUT(.10)
  /NOORIGIN 
  /DEPENDENT Family_recognition_through_achievement
  /METHOD=ENTER Asian_Asia Asian_US.
REGRESSION
  /DESCRIPTIVES MEAN STDDEV CORR SIG N
  /MISSING LISTWISE
  /STATISTICS COEFF OUTS R ANOVA COLLIN TOL CHANGE ZPP
  /CRITERIA=PIN(.05) POUT(.10)
  /NOORIGIN 
  /DEPENDENT Humility
  /METHOD=ENTER Asian_Asia Asian_US.
REGRESSION
  /DESCRIPTIVES MEAN STDDEV CORR SIG N
  /MISSING LISTWISE
  /STATISTICS COEFF OUTS R ANOVA COLLIN TOL CHANGE ZPP
  /CRITERIA=PIN(.05) POUT(.10)
  /NOORIGIN 
  /DEPENDENT Loss_of_face
  /METHOD=ENTER Asian_Asia Asian_US.
******Step 11: Hierarchical regressions on emotion recognition rates with cultural values entered separately in first step and cultural group entered in second step.
*********Self-Conscious Emotions.
************Collectivism.
REGRESSION
  /DESCRIPTIVES MEAN STDDEV CORR SIG N
  /MISSING LISTWISE
  /STATISTICS COEFF OUTS R ANOVA COLLIN TOL CHANGE ZPP
  /CRITERIA=PIN(.05) POUT(.10)
  /NOORIGIN 
  /DEPENDENT Self_Conscious_Emotions_Hit_Rate
  /METHOD=ENTER Collectivism
  /METHOD=ENTER Asian_Asia Asian_US.
REGRESSION
  /DESCRIPTIVES MEAN STDDEV CORR SIG N
  /MISSING LISTWISE
  /STATISTICS COEFF OUTS R ANOVA COLLIN TOL CHANGE ZPP
  /CRITERIA=PIN(.05) POUT(.10)
  /NOORIGIN 
  /DEPENDENT Pride_Hit_Rate
  /METHOD=ENTER Collectivism
  /METHOD=ENTER Asian_Asia Asian_US.
REGRESSION
  /DESCRIPTIVES MEAN STDDEV CORR SIG N
  /MISSING LISTWISE
  /STATISTICS COEFF OUTS R ANOVA COLLIN TOL CHANGE ZPP
  /CRITERIA=PIN(.05) POUT(.10)
  /NOORIGIN 
  /DEPENDENT Shame_Hit_Rate
  /METHOD=ENTER Collectivism
  /METHOD=ENTER Asian_Asia Asian_US.
REGRESSION
  /DESCRIPTIVES MEAN STDDEV CORR SIG N
  /MISSING LISTWISE
  /STATISTICS COEFF OUTS R ANOVA COLLIN TOL CHANGE ZPP
  /CRITERIA=PIN(.05) POUT(.10)
  /NOORIGIN 
  /DEPENDENT Embarrassment_Hit_Rate
  /METHOD=ENTER Collectivism
  /METHOD=ENTER Asian_Asia Asian_US.
************Conformity to Norms.
REGRESSION
  /DESCRIPTIVES MEAN STDDEV CORR SIG N
  /MISSING LISTWISE
  /STATISTICS COEFF OUTS R ANOVA COLLIN TOL CHANGE ZPP
  /CRITERIA=PIN(.05) POUT(.10)
  /NOORIGIN 
  /DEPENDENT Self_Conscious_Emotions_Hit_Rate
  /METHOD=ENTER Conformity_to_Norms
  /METHOD=ENTER Asian_Asia Asian_US.
REGRESSION
  /DESCRIPTIVES MEAN STDDEV CORR SIG N
  /MISSING LISTWISE
  /STATISTICS COEFF OUTS R ANOVA COLLIN TOL CHANGE ZPP
  /CRITERIA=PIN(.05) POUT(.10)
  /NOORIGIN 
  /DEPENDENT Pride_Hit_Rate
  /METHOD=ENTER Conformity_to_Norms 
  /METHOD=ENTER Asian_Asia Asian_US.
REGRESSION
  /DESCRIPTIVES MEAN STDDEV CORR SIG N
  /MISSING LISTWISE
  /STATISTICS COEFF OUTS R ANOVA COLLIN TOL CHANGE ZPP
  /CRITERIA=PIN(.05) POUT(.10)
  /NOORIGIN 
  /DEPENDENT Shame_Hit_Rate
  /METHOD=ENTER Conformity_to_Norms
  /METHOD=ENTER Asian_Asia Asian_US.
REGRESSION
  /DESCRIPTIVES MEAN STDDEV CORR SIG N
  /MISSING LISTWISE
  /STATISTICS COEFF OUTS R ANOVA COLLIN TOL CHANGE ZPP
  /CRITERIA=PIN(.05) POUT(.10)
  /NOORIGIN 
  /DEPENDENT Embarrassment_Hit_Rate
  /METHOD=ENTER Conformity_to_Norms
  /METHOD=ENTER Asian_Asia Asian_US.
************Emotional Self-Control.
REGRESSION
  /DESCRIPTIVES MEAN STDDEV CORR SIG N
  /MISSING LISTWISE
  /STATISTICS COEFF OUTS R ANOVA COLLIN TOL CHANGE ZPP
  /CRITERIA=PIN(.05) POUT(.10)
  /NOORIGIN 
  /DEPENDENT Self_Conscious_Emotions_Hit_Rate
  /METHOD=ENTER Emotional_Self_Control
  /METHOD=ENTER Asian_Asia Asian_US.
REGRESSION
  /DESCRIPTIVES MEAN STDDEV CORR SIG N
  /MISSING LISTWISE
  /STATISTICS COEFF OUTS R ANOVA COLLIN TOL CHANGE ZPP
  /CRITERIA=PIN(.05) POUT(.10)
  /NOORIGIN 
  /DEPENDENT Pride_Hit_Rate
  /METHOD=ENTER Emotional_Self_Control
  /METHOD=ENTER Asian_Asia Asian_US.
REGRESSION
  /DESCRIPTIVES MEAN STDDEV CORR SIG N
  /MISSING LISTWISE
  /STATISTICS COEFF OUTS R ANOVA COLLIN TOL CHANGE ZPP
  /CRITERIA=PIN(.05) POUT(.10)
  /NOORIGIN 
  /DEPENDENT Shame_Hit_Rate
  /METHOD=ENTER Emotional_Self_Control
  /METHOD=ENTER Asian_Asia Asian_US.
REGRESSION
  /DESCRIPTIVES MEAN STDDEV CORR SIG N
  /MISSING LISTWISE
  /STATISTICS COEFF OUTS R ANOVA COLLIN TOL CHANGE ZPP
  /CRITERIA=PIN(.05) POUT(.10)
  /NOORIGIN 
  /DEPENDENT Embarrassment_Hit_Rate
  /METHOD=ENTER Emotional_Self_Control
  /METHOD=ENTER Asian_Asia Asian_US.
************Family Recognition through Achievement.
REGRESSION
  /DESCRIPTIVES MEAN STDDEV CORR SIG N
  /MISSING LISTWISE
  /STATISTICS COEFF OUTS R ANOVA COLLIN TOL CHANGE ZPP
  /CRITERIA=PIN(.05) POUT(.10)
  /NOORIGIN 
  /DEPENDENT Self_Conscious_Emotions_Hit_Rate
  /METHOD=ENTER Family_Recognition_through_Achievement
  /METHOD=ENTER Asian_Asia Asian_US.
REGRESSION
  /DESCRIPTIVES MEAN STDDEV CORR SIG N
  /MISSING LISTWISE
  /STATISTICS COEFF OUTS R ANOVA COLLIN TOL CHANGE ZPP
  /CRITERIA=PIN(.05) POUT(.10)
  /NOORIGIN 
  /DEPENDENT Pride_Hit_Rate
  /METHOD=ENTER Family_Recognition_through_Achievement
  /METHOD=ENTER Asian_Asia Asian_US.
REGRESSION
  /DESCRIPTIVES MEAN STDDEV CORR SIG N
  /MISSING LISTWISE
  /STATISTICS COEFF OUTS R ANOVA COLLIN TOL CHANGE ZPP
  /CRITERIA=PIN(.05) POUT(.10)
  /NOORIGIN 
  /DEPENDENT Shame_Hit_Rate
  /METHOD=ENTER Family_Recognition_through_Achievement
  /METHOD=ENTER Asian_Asia Asian_US.
REGRESSION
  /DESCRIPTIVES MEAN STDDEV CORR SIG N
  /MISSING LISTWISE
  /STATISTICS COEFF OUTS R ANOVA COLLIN TOL CHANGE ZPP
  /CRITERIA=PIN(.05) POUT(.10)
  /NOORIGIN 
  /DEPENDENT Embarrassment_Hit_Rate
  /METHOD=ENTER Family_Recognition_through_Achievement
  /METHOD=ENTER Asian_Asia Asian_US.
************Loss of Face.
REGRESSION
  /DESCRIPTIVES MEAN STDDEV CORR SIG N
  /MISSING LISTWISE
  /STATISTICS COEFF OUTS R ANOVA COLLIN TOL CHANGE ZPP
  /CRITERIA=PIN(.05) POUT(.10)
  /NOORIGIN 
  /DEPENDENT Self_Conscious_Emotions_Hit_Rate
  /METHOD=ENTER Loss_of_Face
  /METHOD=ENTER Asian_Asia Asian_US.
REGRESSION
  /DESCRIPTIVES MEAN STDDEV CORR SIG N
  /MISSING LISTWISE
  /STATISTICS COEFF OUTS R ANOVA COLLIN TOL CHANGE ZPP
  /CRITERIA=PIN(.05) POUT(.10)
  /NOORIGIN 
  /DEPENDENT Pride_Hit_Rate
  /METHOD=ENTER Loss_of_Face
  /METHOD=ENTER Asian_Asia Asian_US.
REGRESSION
  /DESCRIPTIVES MEAN STDDEV CORR SIG N
  /MISSING LISTWISE
  /STATISTICS COEFF OUTS R ANOVA COLLIN TOL CHANGE ZPP
  /CRITERIA=PIN(.05) POUT(.10)
  /NOORIGIN 
  /DEPENDENT Shame_Hit_Rate
  /METHOD=ENTER Loss_of_Face
  /METHOD=ENTER Asian_Asia Asian_US.
REGRESSION
  /DESCRIPTIVES MEAN STDDEV CORR SIG N
  /MISSING LISTWISE
  /STATISTICS COEFF OUTS R ANOVA COLLIN TOL CHANGE ZPP
  /CRITERIA=PIN(.05) POUT(.10)
  /NOORIGIN 
  /DEPENDENT Embarrassment_Hit_Rate
  /METHOD=ENTER Loss_of_Face
  /METHOD=ENTER Asian_Asia Asian_US.
************Collectivism, Conformity to Norms, Emotional Self-Control, Family Recognition through Achievement, and Loss of Face entered simultaneously in first step.
REGRESSION
  /DESCRIPTIVES MEAN STDDEV CORR SIG N
  /MISSING LISTWISE
  /STATISTICS COEFF OUTS R ANOVA COLLIN TOL CHANGE ZPP
  /CRITERIA=PIN(.05) POUT(.10)
  /NOORIGIN 
  /DEPENDENT Self_Conscious_Emotions_Hit_Rate
  /METHOD=ENTER Collectivism Conformity_to_norms Emotional_self_control 
    Family_recognition_through_achievement  Loss_of_face
  /METHOD=ENTER Asian_Asia Asian_US.
REGRESSION
  /DESCRIPTIVES MEAN STDDEV CORR SIG N
  /MISSING LISTWISE
  /STATISTICS COEFF OUTS R ANOVA COLLIN TOL CHANGE ZPP
  /CRITERIA=PIN(.05) POUT(.10)
  /NOORIGIN 
  /DEPENDENT Pride_Hit_Rate
  /METHOD=ENTER Collectivism Conformity_to_norms Emotional_self_control 
    Family_recognition_through_achievement  Loss_of_face
  /METHOD=ENTER Asian_Asia Asian_US.
REGRESSION
  /DESCRIPTIVES MEAN STDDEV CORR SIG N
  /MISSING LISTWISE
  /STATISTICS COEFF OUTS R ANOVA COLLIN TOL CHANGE ZPP
  /CRITERIA=PIN(.05) POUT(.10)
  /NOORIGIN 
  /DEPENDENT Shame_Hit_Rate
  /METHOD=ENTER Collectivism Conformity_to_norms Emotional_self_control 
    Family_recognition_through_achievement  Loss_of_face
  /METHOD=ENTER Asian_Asia Asian_US.
REGRESSION
  /DESCRIPTIVES MEAN STDDEV CORR SIG N
  /MISSING LISTWISE
  /STATISTICS COEFF OUTS R ANOVA COLLIN TOL CHANGE ZPP
  /CRITERIA=PIN(.05) POUT(.10)
  /NOORIGIN 
  /DEPENDENT Embarrassment_Hit_Rate
  /METHOD=ENTER Collectivism Conformity_to_norms Emotional_self_control 
    Family_recognition_through_achievement  Loss_of_face
  /METHOD=ENTER Asian_Asia Asian_US.
******Basic Emotions.
*********Collectivism.
REGRESSION
  /DESCRIPTIVES MEAN STDDEV CORR SIG N
  /MISSING LISTWISE
  /STATISTICS COEFF OUTS R ANOVA COLLIN TOL CHANGE ZPP
  /CRITERIA=PIN(.05) POUT(.10)
  /NOORIGIN 
  /DEPENDENT Basic_Emotions_Hit_Rate
  /METHOD=ENTER Collectivism
  /METHOD=ENTER Asian_Asia Asian_US.
REGRESSION
  /DESCRIPTIVES MEAN STDDEV CORR SIG N
  /MISSING LISTWISE
  /STATISTICS COEFF OUTS R ANOVA COLLIN TOL CHANGE ZPP
  /CRITERIA=PIN(.05) POUT(.10)
  /NOORIGIN 
  /DEPENDENT Happiness_Hit_Rate
  /METHOD=ENTER Collectivism
  /METHOD=ENTER Asian_Asia Asian_US.
REGRESSION
  /DESCRIPTIVES MEAN STDDEV CORR SIG N
  /MISSING LISTWISE
  /STATISTICS COEFF OUTS R ANOVA COLLIN TOL CHANGE ZPP
  /CRITERIA=PIN(.05) POUT(.10)
  /NOORIGIN 
  /DEPENDENT Sadness_Hit_Rate
  /METHOD=ENTER Collectivism 
  /METHOD=ENTER Asian_Asia Asian_US.
REGRESSION
  /DESCRIPTIVES MEAN STDDEV CORR SIG N
  /MISSING LISTWISE
  /STATISTICS COEFF OUTS R ANOVA COLLIN TOL CHANGE ZPP
  /CRITERIA=PIN(.05) POUT(.10)
  /NOORIGIN 
  /DEPENDENT Anger_Hit_Rate
  /METHOD=ENTER Collectivism 
  /METHOD=ENTER Asian_Asia Asian_US.
REGRESSION
  /DESCRIPTIVES MEAN STDDEV CORR SIG N
  /MISSING LISTWISE
  /STATISTICS COEFF OUTS R ANOVA COLLIN TOL CHANGE ZPP
  /CRITERIA=PIN(.05) POUT(.10)
  /NOORIGIN 
  /DEPENDENT Disgust_Hit_Rate
  /METHOD=ENTER Collectivism 
  /METHOD=ENTER Asian_Asia Asian_US.
REGRESSION
  /DESCRIPTIVES MEAN STDDEV CORR SIG N
  /MISSING LISTWISE
  /STATISTICS COEFF OUTS R ANOVA COLLIN TOL CHANGE ZPP
  /CRITERIA=PIN(.05) POUT(.10)
  /NOORIGIN 
  /DEPENDENT Fear_Hit_Rate
  /METHOD=ENTER Collectivism 
  /METHOD=ENTER Asian_Asia Asian_US.
*********Conformity to Norms.
REGRESSION
  /DESCRIPTIVES MEAN STDDEV CORR SIG N
  /MISSING LISTWISE
  /STATISTICS COEFF OUTS R ANOVA COLLIN TOL CHANGE ZPP
  /CRITERIA=PIN(.05) POUT(.10)
  /NOORIGIN 
  /DEPENDENT Basic_Emotions_Hit_Rate
  /METHOD=ENTER Conformity_to_norms 
  /METHOD=ENTER Asian_Asia Asian_US.
REGRESSION
  /DESCRIPTIVES MEAN STDDEV CORR SIG N
  /MISSING LISTWISE
  /STATISTICS COEFF OUTS R ANOVA COLLIN TOL CHANGE ZPP
  /CRITERIA=PIN(.05) POUT(.10)
  /NOORIGIN 
  /DEPENDENT Happiness_Hit_Rate
  /METHOD=ENTER Conformity_to_norms 
  /METHOD=ENTER Asian_Asia Asian_US.
REGRESSION
  /DESCRIPTIVES MEAN STDDEV CORR SIG N
  /MISSING LISTWISE
  /STATISTICS COEFF OUTS R ANOVA COLLIN TOL CHANGE ZPP
  /CRITERIA=PIN(.05) POUT(.10)
  /NOORIGIN 
  /DEPENDENT Sadness_Hit_Rate
  /METHOD=ENTER Conformity_to_norms 
  /METHOD=ENTER Asian_Asia Asian_US.
REGRESSION
  /DESCRIPTIVES MEAN STDDEV CORR SIG N
  /MISSING LISTWISE
  /STATISTICS COEFF OUTS R ANOVA COLLIN TOL CHANGE ZPP
  /CRITERIA=PIN(.05) POUT(.10)
  /NOORIGIN 
  /DEPENDENT Anger_Hit_Rate
  /METHOD=ENTER Conformity_to_norms 
  /METHOD=ENTER Asian_Asia Asian_US.
REGRESSION
  /DESCRIPTIVES MEAN STDDEV CORR SIG N
  /MISSING LISTWISE
  /STATISTICS COEFF OUTS R ANOVA COLLIN TOL CHANGE ZPP
  /CRITERIA=PIN(.05) POUT(.10)
  /NOORIGIN 
  /DEPENDENT Disgust_Hit_Rate
  /METHOD=ENTER Conformity_to_norms 
  /METHOD=ENTER Asian_Asia Asian_US.
REGRESSION
  /DESCRIPTIVES MEAN STDDEV CORR SIG N
  /MISSING LISTWISE
  /STATISTICS COEFF OUTS R ANOVA COLLIN TOL CHANGE ZPP
  /CRITERIA=PIN(.05) POUT(.10)
  /NOORIGIN 
  /DEPENDENT Fear_Hit_Rate
  /METHOD=ENTER Conformity_to_norms 
  /METHOD=ENTER Asian_Asia Asian_US.
*********Emotional Self-Control.
REGRESSION
  /DESCRIPTIVES MEAN STDDEV CORR SIG N
  /MISSING LISTWISE
  /STATISTICS COEFF OUTS R ANOVA COLLIN TOL CHANGE ZPP
  /CRITERIA=PIN(.05) POUT(.10)
  /NOORIGIN 
  /DEPENDENT Basic_Emotions_Hit_Rate
  /METHOD=ENTER Emotional_self_control 
  /METHOD=ENTER Asian_Asia Asian_US.
REGRESSION
  /DESCRIPTIVES MEAN STDDEV CORR SIG N
  /MISSING LISTWISE
  /STATISTICS COEFF OUTS R ANOVA COLLIN TOL CHANGE ZPP
  /CRITERIA=PIN(.05) POUT(.10)
  /NOORIGIN 
  /DEPENDENT Happiness_Hit_Rate
  /METHOD=ENTER Emotional_self_control 
  /METHOD=ENTER Asian_Asia Asian_US.
REGRESSION
  /DESCRIPTIVES MEAN STDDEV CORR SIG N
  /MISSING LISTWISE
  /STATISTICS COEFF OUTS R ANOVA COLLIN TOL CHANGE ZPP
  /CRITERIA=PIN(.05) POUT(.10)
  /NOORIGIN 
  /DEPENDENT Sadness_Hit_Rate
  /METHOD=ENTER Emotional_self_control 
  /METHOD=ENTER Asian_Asia Asian_US.
REGRESSION
  /DESCRIPTIVES MEAN STDDEV CORR SIG N
  /MISSING LISTWISE
  /STATISTICS COEFF OUTS R ANOVA COLLIN TOL CHANGE ZPP
  /CRITERIA=PIN(.05) POUT(.10)
  /NOORIGIN 
  /DEPENDENT Anger_Hit_Rate
  /METHOD=ENTER Emotional_self_control 
  /METHOD=ENTER Asian_Asia Asian_US.
REGRESSION
  /DESCRIPTIVES MEAN STDDEV CORR SIG N
  /MISSING LISTWISE
  /STATISTICS COEFF OUTS R ANOVA COLLIN TOL CHANGE ZPP
  /CRITERIA=PIN(.05) POUT(.10)
  /NOORIGIN 
  /DEPENDENT Disgust_Hit_Rate
  /METHOD=ENTER Emotional_self_control 
  /METHOD=ENTER Asian_Asia Asian_US.
REGRESSION
  /DESCRIPTIVES MEAN STDDEV CORR SIG N
  /MISSING LISTWISE
  /STATISTICS COEFF OUTS R ANOVA COLLIN TOL CHANGE ZPP
  /CRITERIA=PIN(.05) POUT(.10)
  /NOORIGIN 
  /DEPENDENT Fear_Hit_Rate
  /METHOD=ENTER Emotional_self_control 
  /METHOD=ENTER Asian_Asia Asian_US.
*********Family Recognition through Achievement.
REGRESSION
  /DESCRIPTIVES MEAN STDDEV CORR SIG N
  /MISSING LISTWISE
  /STATISTICS COEFF OUTS R ANOVA COLLIN TOL CHANGE ZPP
  /CRITERIA=PIN(.05) POUT(.10)
  /NOORIGIN 
  /DEPENDENT Basic_Emotions_Hit_Rate
  /METHOD=ENTER Family_recognition_through_achievement  
  /METHOD=ENTER Asian_Asia Asian_US.
REGRESSION
  /DESCRIPTIVES MEAN STDDEV CORR SIG N
  /MISSING LISTWISE
  /STATISTICS COEFF OUTS R ANOVA COLLIN TOL CHANGE ZPP
  /CRITERIA=PIN(.05) POUT(.10)
  /NOORIGIN 
  /DEPENDENT Happiness_Hit_Rate
  /METHOD=ENTER Family_recognition_through_achievement  
  /METHOD=ENTER Asian_Asia Asian_US.
REGRESSION
  /DESCRIPTIVES MEAN STDDEV CORR SIG N
  /MISSING LISTWISE
  /STATISTICS COEFF OUTS R ANOVA COLLIN TOL CHANGE ZPP
  /CRITERIA=PIN(.05) POUT(.10)
  /NOORIGIN 
  /DEPENDENT Sadness_Hit_Rate
  /METHOD=ENTER Family_recognition_through_achievement  
  /METHOD=ENTER Asian_Asia Asian_US.
REGRESSION
  /DESCRIPTIVES MEAN STDDEV CORR SIG N
  /MISSING LISTWISE
  /STATISTICS COEFF OUTS R ANOVA COLLIN TOL CHANGE ZPP
  /CRITERIA=PIN(.05) POUT(.10)
  /NOORIGIN 
  /DEPENDENT Anger_Hit_Rate
  /METHOD=ENTER Family_recognition_through_achievement  
  /METHOD=ENTER Asian_Asia Asian_US.
REGRESSION
  /DESCRIPTIVES MEAN STDDEV CORR SIG N
  /MISSING LISTWISE
  /STATISTICS COEFF OUTS R ANOVA COLLIN TOL CHANGE ZPP
  /CRITERIA=PIN(.05) POUT(.10)
  /NOORIGIN 
  /DEPENDENT Disgust_Hit_Rate
  /METHOD=ENTER Family_recognition_through_achievement  
  /METHOD=ENTER Asian_Asia Asian_US.
REGRESSION
  /DESCRIPTIVES MEAN STDDEV CORR SIG N
  /MISSING LISTWISE
  /STATISTICS COEFF OUTS R ANOVA COLLIN TOL CHANGE ZPP
  /CRITERIA=PIN(.05) POUT(.10)
  /NOORIGIN 
  /DEPENDENT Fear_Hit_Rate
  /METHOD=ENTER Family_recognition_through_achievement  
  /METHOD=ENTER Asian_Asia Asian_US.
*********Loss of Face.
REGRESSION
  /DESCRIPTIVES MEAN STDDEV CORR SIG N
  /MISSING LISTWISE
  /STATISTICS COEFF OUTS R ANOVA COLLIN TOL CHANGE ZPP
  /CRITERIA=PIN(.05) POUT(.10)
  /NOORIGIN 
  /DEPENDENT Basic_Emotions_Hit_Rate
  /METHOD=ENTER Loss_of_face
  /METHOD=ENTER Asian_Asia Asian_US.
REGRESSION
  /DESCRIPTIVES MEAN STDDEV CORR SIG N
  /MISSING LISTWISE
  /STATISTICS COEFF OUTS R ANOVA COLLIN TOL CHANGE ZPP
  /CRITERIA=PIN(.05) POUT(.10)
  /NOORIGIN 
  /DEPENDENT Happiness_Hit_Rate
  /METHOD=ENTER Loss_of_face
  /METHOD=ENTER Asian_Asia Asian_US.
REGRESSION
  /DESCRIPTIVES MEAN STDDEV CORR SIG N
  /MISSING LISTWISE
  /STATISTICS COEFF OUTS R ANOVA COLLIN TOL CHANGE ZPP
  /CRITERIA=PIN(.05) POUT(.10)
  /NOORIGIN 
  /DEPENDENT Sadness_Hit_Rate
  /METHOD=ENTER Loss_of_face
  /METHOD=ENTER Asian_Asia Asian_US.
REGRESSION
  /DESCRIPTIVES MEAN STDDEV CORR SIG N
  /MISSING LISTWISE
  /STATISTICS COEFF OUTS R ANOVA COLLIN TOL CHANGE ZPP
  /CRITERIA=PIN(.05) POUT(.10)
  /NOORIGIN 
  /DEPENDENT Anger_Hit_Rate
  /METHOD=ENTER Loss_of_face
  /METHOD=ENTER Asian_Asia Asian_US.
REGRESSION
  /DESCRIPTIVES MEAN STDDEV CORR SIG N
  /MISSING LISTWISE
  /STATISTICS COEFF OUTS R ANOVA COLLIN TOL CHANGE ZPP
  /CRITERIA=PIN(.05) POUT(.10)
  /NOORIGIN 
  /DEPENDENT Disgust_Hit_Rate
  /METHOD=ENTER Loss_of_face
  /METHOD=ENTER Asian_Asia Asian_US.
REGRESSION
  /DESCRIPTIVES MEAN STDDEV CORR SIG N
  /MISSING LISTWISE
  /STATISTICS COEFF OUTS R ANOVA COLLIN TOL CHANGE ZPP
  /CRITERIA=PIN(.05) POUT(.10)
  /NOORIGIN 
  /DEPENDENT Fear_Hit_Rate
  /METHOD=ENTER Loss_of_face
  /METHOD=ENTER Asian_Asia Asian_US.
*********Collectivism, Conformity to Norms, Emotional Self-Control, Family Recognition through Achievement, and Loss of Face entered simultaneously in Step 1. 
REGRESSION
  /DESCRIPTIVES MEAN STDDEV CORR SIG N
  /MISSING LISTWISE
  /STATISTICS COEFF OUTS R ANOVA COLLIN TOL CHANGE ZPP
  /CRITERIA=PIN(.05) POUT(.10)
  /NOORIGIN 
  /DEPENDENT Basic_Emotions_Hit_Rate
  /METHOD=ENTER Collectivism Conformity_to_norms Emotional_self_control 
    Family_recognition_through_achievement  Loss_of_face
  /METHOD=ENTER Asian_Asia Asian_US.
REGRESSION
  /DESCRIPTIVES MEAN STDDEV CORR SIG N
  /MISSING LISTWISE
  /STATISTICS COEFF OUTS R ANOVA COLLIN TOL CHANGE ZPP
  /CRITERIA=PIN(.05) POUT(.10)
  /NOORIGIN 
  /DEPENDENT Happiness_Hit_Rate
  /METHOD=ENTER Collectivism Conformity_to_norms Emotional_self_control 
    Family_recognition_through_achievement  Loss_of_face
  /METHOD=ENTER Asian_Asia Asian_US.
REGRESSION
  /DESCRIPTIVES MEAN STDDEV CORR SIG N
  /MISSING LISTWISE
  /STATISTICS COEFF OUTS R ANOVA COLLIN TOL CHANGE ZPP
  /CRITERIA=PIN(.05) POUT(.10)
  /NOORIGIN 
  /DEPENDENT Sadness_Hit_Rate
  /METHOD=ENTER Collectivism Conformity_to_norms Emotional_self_control 
    Family_recognition_through_achievement  Loss_of_face
  /METHOD=ENTER Asian_Asia Asian_US.
REGRESSION
  /DESCRIPTIVES MEAN STDDEV CORR SIG N
  /MISSING LISTWISE
  /STATISTICS COEFF OUTS R ANOVA COLLIN TOL CHANGE ZPP
  /CRITERIA=PIN(.05) POUT(.10)
  /NOORIGIN 
  /DEPENDENT Anger_Hit_Rate
  /METHOD=ENTER Collectivism Conformity_to_norms Emotional_self_control 
    Family_recognition_through_achievement  Loss_of_face
  /METHOD=ENTER Asian_Asia Asian_US.
REGRESSION
  /DESCRIPTIVES MEAN STDDEV CORR SIG N
  /MISSING LISTWISE
  /STATISTICS COEFF OUTS R ANOVA COLLIN TOL CHANGE ZPP
  /CRITERIA=PIN(.05) POUT(.10)
  /NOORIGIN 
  /DEPENDENT Disgust_Hit_Rate
  /METHOD=ENTER Collectivism Conformity_to_norms Emotional_self_control 
    Family_recognition_through_achievement  Loss_of_face
  /METHOD=ENTER Asian_Asia Asian_US.
REGRESSION
  /DESCRIPTIVES MEAN STDDEV CORR SIG N
  /MISSING LISTWISE
  /STATISTICS COEFF OUTS R ANOVA COLLIN TOL CHANGE ZPP
  /CRITERIA=PIN(.05) POUT(.10)
  /NOORIGIN 
  /DEPENDENT Fear_Hit_Rate
  /METHOD=ENTER Collectivism Conformity_to_norms Emotional_self_control 
    Family_recognition_through_achievement  Loss_of_face
  /METHOD=ENTER Asian_Asia Asian_US.
